# Supplementary material for: Characterization of an RNA binding protein interactome reveals a context-specific post-transcriptional landscape of MYC-amplified medulloblastoma
Source: Nat Commun. 2022 Dec 6;13:7506. doi: 10.1038/s41467-022-35118-3 (PMC9726987; doi:10.1038/s41467-022-35118-3)
Supplement: Supplementary file 4 — Source Data [file 41467_2022_35118_MOESM4_ESM.xlsx]

## Sheet: Fig 1 b
Mouse survival study data: CRE vs GFP vs Uninfected cells
Experiment of 26JUN2015
Survival in days
Group	Mouse	Day of death
CRE	349	318	End of experiment, sacrificed, no tumor
CRE	350	318
CRE	351	318
CRE	352	318
CRE	353	318
CRE	354	318
CRE	355	318
CRE	356	318
CRE	357	318
CRE	358	318
GFP	359	31
GFP	360	35
GFP	361	35
GFP	362	38
GFP	363	37
GFP	364	38
GFP	365	42
GFP	366	34
GFP	367	32
GFP	368	32
uninfected	369	24
uninfected	370	24
uninfected	371	25
uninfected	372	21
uninfected	373	23
uninfected	374	23
uninfected	375	25

## Sheet: Fig 1d
Mouse survival study data: SU_MB002 injecting 100k cells
Days elapsed	Control	shMsi1
37	1
37	1
39	1
35	1
37	1
39	1
49		1
49		1
74		1
162		0
162		0
162		0

## Sheet: Fig 1e
eCLIPseq pathways
term.id	term.name	p.value	nsc201	mb002	ClusterName
GO:0000139	Golgi membrane	0.00172	1	0	Vesicle Transport
GO:0000184	nuclear-transcribed mRNA catabolic process; nonsense-mediated decay	0.0106	0	1	Translation
GO:0000375	RNA splicing; via transesterification reactions	2.3e-12	0	1	mRNA Processing & Splicing
GO:0000377	RNA splicing; via transesterification reactions with bulged adenosine as nucleophile	1.65e-12	0	1	mRNA Processing & Splicing
GO:0000380	alternative mRNA splicing; via spliceosome	0.00303	0	1	mRNA Processing & Splicing
GO:0000398	mRNA splicing; via spliceosome	1.65e-12	0	1	mRNA Processing & Splicing
GO:0000723	telomere maintenance	0.00347	0	1	Telomeric Activity
GO:0000781	chromosome; telomeric region	0.019	0	1	Telomeric Activity
GO:0000785	chromatin	0.000172	0	1	Chromatin Remodelling
GO:0000904	cell morphogenesis involved in differentiation	5.22e-06	1	0	Cell Growth
GO:0000956	nuclear-transcribed mRNA catabolic process	0.0114	0	1	Translation
GO:0001158	enhancer sequence-specific DNA binding	0.0155	0	1	Chromatin Remodelling
GO:0001503	ossification	0.00715	1	0	Rho GTPAses
GO:0001649	osteoblast differentiation	0.0124	1	0	Rho GTPAses
GO:0001706	endoderm formation	0.0399	1	0	Endoderm Development
GO:0001726	ruffle	0.00337	1	0	Lamellipodium
GO:0002283	neutrophil activation involved in immune response	2.64e-06	1	0	Neutrophil Activation
GO:0002446	neutrophil mediated immunity	4.37e-06	1	0	Neutrophil Activation
GO:0003682	chromatin binding	0.00112	0	1	Chromatin Remodelling
GO:0003697	single-stranded DNA binding	0.00436	0	1	Translation
GO:0003712	transcription coregulator activity	0.0152	0	1	Chromatin Remodelling
GO:0003727	single-stranded RNA binding	2.1e-05	0	1	RNA Binding
GO:0003779	actin binding	0.0121	1	0	Actin
GO:0004857	enzyme inhibitor activity	0.00775	1	0	Protein-Protein Interactions
GO:0005518	collagen binding	0.000108	1	0	Myogenesis
GO:0005520	insulin-like growth factor binding	0.00467	1	0	Cell Growth
GO:0005635	nuclear envelope	0.000153	0	1	Ribonucleoprotein
GO:0005721	pericentric heterochromatin	0.015	0	1	Telomeric Activity
GO:0005765	lysosomal membrane	2.88e-05	1	0	Neutrophil Activation
GO:0005774	vacuolar membrane	0.000234	1	0	Neutrophil Activation
GO:0005775	vacuolar lumen	9.33e-06	1	0	Neutrophil Activation
GO:0005788	endoplasmic reticulum lumen	3.5e-05	1	0	IGF Transport
GO:0005793	endoplasmic reticulum-Golgi intermediate compartment	0.00192	1	0	Vesicle Transport
GO:0005798	Golgi-associated vesicle	0.00325	1	0	Vesicle Transport
GO:0005911	cell-cell junction	0.00175	1	0	Anchoring Junction
GO:0005912	adherens junction	0.00231	1	1	Anchoring Junction
GO:0005913	cell-cell adherens junction	0.00348	1	0	Anchoring Junction
GO:0005924	cell-substrate adherens junction	0.00229	1	1	Anchoring Junction
GO:0005925	focal adhesion	0.00205	1	1	Anchoring Junction
GO:0006338	chromatin remodeling	0.00742	0	1	Chromatin Remodelling
GO:0006397	mRNA processing	3.96e-13	0	1	mRNA Processing & Splicing
GO:0006401	RNA catabolic process	8.55e-08	0	1	Translation
GO:0006402	mRNA catabolic process	1.23e-07	0	1	Translation
GO:0006403	RNA localization	1.95e-07	0	1	mRNA Processing & Splicing
GO:0006405	RNA export from nucleus	9.93e-05	0	1	mRNA Processing & Splicing
GO:0006413	translational initiation	5.21e-07	0	1	Translation
GO:0006417	regulation of translation	8.23e-07	0	1	Translation
GO:0006446	regulation of translational initiation	5.62e-06	0	1	Translation
GO:0006695	cholesterol biosynthetic process	0.0105	0	1	Sterol Synthesis
GO:0006735	NADH regeneration	0.0287	1	0	Glycolysis
GO:0006913	nucleocytoplasmic transport	5.49e-05	0	1	mRNA Processing & Splicing
GO:0006935	chemotaxis	0.0463	1	0	Cell Growth
GO:0007015	actin filament organization	0.00319	1	0	Actin
GO:0007160	cell-matrix adhesion	0.000163	1	0	Cell Adhesion
GO:0007163	establishment or maintenance of cell polarity	0.0167	1	0	Cell Polarity
GO:0007265	Ras protein signal transduction	0.0204	1	0	Rho GTPAses
GO:0007369	gastrulation	0.0304	1	0	Endoderm Development
GO:0007409	axonogenesis	0.00133	1	0	Cell Growth
GO:0007417	central nervous system development	0.0047	1	0	CNS Development
GO:0007492	endoderm development	0.0119	1	0	Endoderm Development
GO:0008135	translation factor activity; RNA binding	0.0498	0	1	Translation
GO:0008143	poly(A) binding	0.00185	0	1	RNA Binding
GO:0008287	protein serine/threonine phosphatase complex	0.000369	0	1	Protein Phosphatase Binding
GO:0008380	RNA splicing	4.25e-13	0	1	mRNA Processing & Splicing
GO:0009152	purine ribonucleotide biosynthetic process	0.0321	1	0	Glycolysis
GO:0009260	ribonucleotide biosynthetic process	0.0389	1	0	Glycolysis
GO:0009611	response to wounding	0.000629	1	0	Cell Adhesion
GO:0009895	negative regulation of catabolic process	0.0126	0	1	RNA Degradation
GO:0010001	glial cell differentiation	0.0125	1	0	CNS Development
GO:0010008	endosome membrane	0.00317	1	0	Vesicle Transport
GO:0010494	cytoplasmic stress granule	3.76e-05	0	1	RNA Degradation
GO:0010592	positive regulation of lamellipodium assembly	0.0401	1	1	Cell Growth
GO:0010720	positive regulation of cell development	0.00171	1	0	Rho GTPAses
GO:0010721	negative regulation of cell development	0.0455	1	0	Rho GTPAses
GO:0010810	regulation of cell-substrate adhesion	0.012	1	0	Cell Adhesion
GO:0010833	telomere maintenance via telomere lengthening	0.0043	0	1	Telomeric Activity
GO:0012507	ER to Golgi transport vesicle membrane	0.0242	1	0	Vesicle Transport
GO:0015629	actin cytoskeleton	3.09e-05	1	0	Actin
GO:0015931	nucleobase-containing compound transport	4.71e-05	0	1	mRNA Processing & Splicing
GO:0016049	cell growth	0.0424	1	0	Cell Growth
GO:0016055	Wnt signaling pathway	0.00569	1	0	WNT Signalling
GO:0016126	sterol biosynthetic process	0.0141	0	1	Sterol Synthesis
GO:0016363	nuclear matrix	0.0415	0	1	Ribonucleoprotein
GO:0019838	growth factor binding	0.00922	1	0	Cell Growth
GO:0019901	protein kinase binding	0.00254	1	0	Protein-Protein Interactions
GO:0019904	protein domain specific binding	0.00431	1	1	Protein-Protein Interactions
GO:0021591	ventricular system development	0.00436	0	1	CNS Development
GO:0022604	regulation of cell morphogenesis	0.00608	1	0	Rho GTPAses
GO:0022613	ribonucleoprotein complex biogenesis	0.0236	0	1	Ribonucleoprotein
GO:0022617	extracellular matrix disassembly	0.0126	1	0	Extracellular Matrix
GO:0022618	ribonucleoprotein complex assembly	1.73e-05	0	1	Ribonucleoprotein
GO:0030027	lamellipodium	6.77e-05	1	0	Lamellipodium
GO:0030031	cell projection assembly	0.0184	1	0	Cell Growth
GO:0030036	actin cytoskeleton organization	0.00251	1	0	Actin
GO:0030055	cell-substrate junction	0.00301	1	1	Anchoring Junction
GO:0030133	transport vesicle	0.000153	1	0	Vesicle Transport
GO:0030139	endocytic vesicle	0.00291	1	0	Vesicle Transport
GO:0030155	regulation of cell adhesion	0.000366	1	0	Cell Adhesion
GO:0030175	filopodium	4.4e-07	1	0	Lamellipodium
GO:0030176	integral component of endoplasmic reticulum membrane	0.0177	1	1	Vesicle Transport
GO:0030198	extracellular matrix organization	2.29e-12	1	0	Extracellular Matrix
GO:0030335	positive regulation of cell migration	0.0217	1	0	Cell Migration
GO:0030424	axon	8.26e-05	1	0	Axon
GO:0030426	growth cone	0.017	1	0	Axon
GO:0030427	site of polarized growth	0.0226	1	0	Axon
GO:0030658	transport vesicle membrane	0.00189	1	0	Vesicle Transport
GO:0030660	Golgi-associated vesicle membrane	0.0154	1	0	Vesicle Transport
GO:0030667	secretory granule membrane	2.46e-06	1	0	Neutrophil Activation
GO:0030901	midbrain development	0.0393	0	1	CNS Development
GO:0031012	extracellular matrix	0.00372	1	0	Extracellular Matrix
GO:0031123	RNA 3'-end processing	5.48e-05	0	1	mRNA Processing & Splicing
GO:0031124	mRNA 3'-end processing	3.34e-05	0	1	mRNA Processing & Splicing
GO:0031227	intrinsic component of endoplasmic reticulum membrane	0.0219	1	1	Vesicle Transport
GO:0031252	cell leading edge	6.62e-08	1	0	Lamellipodium
GO:0031258	lamellipodium membrane	0.00081	1	0	Lamellipodium
GO:0031330	negative regulation of cellular catabolic process	0.0245	0	1	RNA Degradation
GO:0031344	regulation of cell projection organization	1.9e-05	1	0	Rho GTPAses
GO:0031346	positive regulation of cell projection organization	0.00061	1	0	Cell Growth
GO:0031589	cell-substrate adhesion	1.61e-06	1	0	Cell Adhesion
GO:0031625	ubiquitin protein ligase binding	0.0413	0	1	Protein-Protein Interactions
GO:0031639	plasminogen activation	0.00345	1	0	Platelet Activation
GO:0032200	telomere organization	0.00232	0	1	Telomeric Activity
GO:0032204	regulation of telomere maintenance	0.00147	0	1	Telomeric Activity
GO:0032241	positive regulation of nucleobase-containing compound transport	0.00103	0	1	mRNA Processing & Splicing
GO:0032535	regulation of cellular component size	0.00803	1	0	Actin
GO:0032868	response to insulin	0.0373	1	0	Cellular Response to Organic Compounds
GO:0032870	cellular response to hormone stimulus	0.000581	1	0	Cellular Response to Organic Compounds
GO:0032956	regulation of actin cytoskeleton organization	0.0325	1	0	Actin
GO:0032970	regulation of actin filament-based process	0.00217	1	0	Actin
GO:0032986	protein-DNA complex disassembly	0.0217	0	1	Chromatin Remodelling
GO:0032990	cell part morphogenesis	5.05e-05	1	0	Rho GTPAses
GO:0033116	endoplasmic reticulum-Golgi intermediate compartment membrane	0.00197	1	0	Vesicle Transport
GO:0033218	amide binding	0.00211	1	0	Protein-Protein Interactions
GO:0033627	cell adhesion mediated by integrin	0.000288	1	0	Cell Adhesion
GO:0034248	regulation of cellular amide metabolic process	7.6e-06	0	1	Translation
GO:0034250	positive regulation of cellular amide metabolic process	0.0117	0	1	Translation
GO:0034330	cell junction organization	0.000439	1	0	Cell Adhesion
GO:0034332	adherens junction organization	0.0105	1	0	Cell Adhesion
GO:0034655	nucleobase-containing compound catabolic process	6.23e-08	0	1	RNA Degradation
GO:0034976	response to endoplasmic reticulum stress	0.0317	1	0	Apoptosis
GO:0035088	establishment or maintenance of apical/basal cell polarity	0.0467	1	0	Cell Polarity
GO:0035089	establishment of apical/basal cell polarity	0.0166	1	0	Cell Polarity
GO:0035326	enhancer binding	0.00597	0	1	Chromatin Remodelling
GO:0035374	chondroitin sulfate binding	0.00371	1	0	Rho GTPAses
GO:0035567	non-canonical Wnt signaling pathway	0.0108	1	0	WNT Signalling
GO:0035770	ribonucleoprotein granule	8.79e-06	0	1	RNA Degradation
GO:0035987	endodermal cell differentiation	0.01	1	0	Endoderm Development
GO:0036230	granulocyte activation	5.74e-06	1	0	Neutrophil Activation
GO:0036464	cytoplasmic ribonucleoprotein granule	2.75e-06	0	1	RNA Degradation
GO:0040007	growth	0.0241	1	0	Cell Growth
GO:0040017	positive regulation of locomotion	0.0105	1	0	Cell Migration
GO:0042060	wound healing	0.0141	1	0	Cell Adhesion
GO:0042063	gliogenesis	2.12e-05	1	0	CNS Development
GO:0042119	neutrophil activation	4.13e-06	1	0	Neutrophil Activation
GO:0042176	regulation of protein catabolic process	0.0197	1	0	RNA Degradation
GO:0042277	peptide binding	0.0172	1	0	Protein-Protein Interactions
GO:0042330	taxis	0.0463	1	0	Cell Growth
GO:0042382	paraspeckles	0.000853	0	1	mRNA Processing & Splicing
GO:0042581	specific granule	0.0468	1	0	Neutrophil Activation
GO:0043062	extracellular structure organization	4.57e-13	1	0	Extracellular Matrix
GO:0043202	lysosomal lumen	5.71e-06	1	0	Neutrophil Activation
GO:0043235	receptor complex	6.64e-05	1	0	Protein-Protein Interactions
GO:0043312	neutrophil degranulation	2.23e-06	1	0	Neutrophil Activation
GO:0043434	response to peptide hormone	0.0193	1	0	Cellular Response to Organic Compounds
GO:0043484	regulation of RNA splicing	0.0164	0	1	RNA Degradation
GO:0043487	regulation of RNA stability	2.34e-05	0	1	RNA Degradation
GO:0043488	regulation of mRNA stability	5.23e-05	0	1	RNA Degradation
GO:0043489	RNA stabilization	0.00133	0	1	RNA Degradation
GO:0044437	vacuolar part	3.2e-08	1	0	Neutrophil Activation
GO:0044440	endosomal part	0.00199	1	0	Vesicle Transport
GO:0044454	nuclear chromosome part	0.00202	0	1	Chromatin Remodelling
GO:0044548	S100 protein binding	0.0132	1	0	Protein-Protein Interactions
GO:0044770	cell cycle phase transition	0.00148	0	1	Cell Growth
GO:0044772	mitotic cell cycle phase transition	0.00258	0	1	Cell Growth
GO:0045121	membrane raft	2.71e-07	1	0	Membrane Raft
GO:0045202	synapse	0.0227	1	0	CNS Development
GO:0045296	cadherin binding	0.00073	1	1	Cell Adhesion
GO:0045664	regulation of neuron differentiation	0.000526	1	0	Rho GTPAses
GO:0045665	negative regulation of neuron differentiation	0.0356	1	0	Rho GTPAses
GO:0045727	positive regulation of translation	0.00902	0	1	Translation
GO:0046390	ribose phosphate biosynthetic process	0.044	1	0	Glycolysis
GO:0046833	positive regulation of RNA export from nucleus	0.00103	0	1	mRNA Processing & Splicing
GO:0046916	cellular transition metal ion homeostasis	0.000279	0	1	Cellular Response to Ions
GO:0047485	protein N-terminus binding	0.00523	0	1	Protein-Protein Interactions
GO:0048002	antigen processing and presentation of peptide antigen	0.0322	1	0	Vesicle Transport
GO:0048010	vascular endothelial growth factor receptor signaling pathway	0.00832	1	0	VEGF
GO:0048013	ephrin receptor signaling pathway	0.00268	1	0	Ephrin Signalling
GO:0048255	mRNA stabilization	0.00489	0	1	RNA Degradation
GO:0048471	perinuclear region of cytoplasm	0.00698	1	0	Cell Growth
GO:0048588	developmental cell growth	0.0216	1	0	Cell Growth
GO:0048667	cell morphogenesis involved in neuron differentiation	0.000936	1	0	Rho GTPAses
GO:0048812	neuron projection morphogenesis	0.00015	1	0	Rho GTPAses
GO:0048858	cell projection morphogenesis	2.86e-05	1	0	Rho GTPAses
GO:0050657	nucleic acid transport	2.06e-05	0	1	mRNA Processing & Splicing
GO:0050658	RNA transport	2.06e-05	0	1	mRNA Processing & Splicing
GO:0050684	regulation of mRNA processing	0.00321	0	1	mRNA Processing & Splicing
GO:0050767	regulation of neurogenesis	3.55e-07	1	0	Rho GTPAses
GO:0050768	negative regulation of neurogenesis	0.00393	1	0	Cell Growth
GO:0050769	positive regulation of neurogenesis	0.00956	1	0	Rho GTPAses
GO:0050839	cell adhesion molecule binding	4.04e-09	1	0	Cell Adhesion
GO:0050840	extracellular matrix binding	0.000435	1	0	Extracellular Matrix
GO:0051017	actin filament bundle assembly	0.0213	1	0	Actin
GO:0051052	regulation of DNA metabolic process	0.00026	0	1	Telomeric Activity
GO:0051099	positive regulation of binding	0.0245	0	1	Protein-Protein Interactions
GO:0051168	nuclear export	0.00109	0	1	mRNA Processing & Splicing
GO:0051169	nuclear transport	6.82e-05	0	1	mRNA Processing & Splicing
GO:0051236	establishment of RNA localization	2.87e-05	0	1	mRNA Processing & Splicing
GO:0051272	positive regulation of cellular component movement	0.0478	1	0	Cell Migration
GO:0051301	cell division	0.0428	0	1	Cell Growth
GO:0051489	regulation of filopodium assembly	0.022	1	0	Cell Growth
GO:0051491	positive regulation of filopodium assembly	0.00179	1	0	Cell Growth
GO:0051592	response to calcium ion	0.000115	1	0	Cellular Response to Ions
GO:0051960	regulation of nervous system development	1.16e-06	1	0	Rho GTPAses
GO:0051961	negative regulation of nervous system development	0.0112	1	0	Rho GTPAses
GO:0051962	positive regulation of nervous system development	0.012	1	0	Cell Growth
GO:0051972	regulation of telomerase activity	0.0458	0	1	Telomeric Activity
GO:0051973	positive regulation of telomerase activity	0.0063	0	1	Telomeric Activity
GO:0055076	transition metal ion homeostasis	0.000933	0	1	Cellular Response to Ions
GO:0060284	regulation of cell development	5.06e-08	1	0	Rho GTPAses
GO:0060491	regulation of cell projection assembly	0.0143	1	0	Cell Growth
GO:0060560	developmental growth involved in morphogenesis	0.00169	1	0	Rho GTPAses
GO:0060627	regulation of vesicle-mediated transport	0.000863	1	0	Vesicle Transport
GO:0061013	regulation of mRNA catabolic process	0.000649	0	1	RNA Degradation
GO:0061061	muscle structure development	0.036	1	0	Myogenesis
GO:0061162	establishment of monopolar cell polarity	0.0237	1	0	Cell Polarity
GO:0061245	establishment or maintenance of bipolar cell polarity	0.0467	1	0	Cell Polarity
GO:0061302	smooth muscle cell-matrix adhesion	0.0484	1	0	Cell Adhesion
GO:0061339	establishment or maintenance of monopolar cell polarity	0.0329	1	0	Cell Polarity
GO:0061564	axon development	0.000291	1	0	Cell Growth
GO:0061572	actin filament bundle organization	0.023	1	0	Actin
GO:0061615	glycolytic process through fructose-6-phosphate	0.0287	1	0	Glycolysis
GO:0061620	glycolytic process through glucose-6-phosphate	0.0287	1	0	Glycolysis
GO:0061621	canonical glycolysis	0.0287	1	0	Glycolysis
GO:0061718	glucose catabolic process to pyruvate	0.0287	1	0	Glycolysis
GO:0062023	collagen-containing extracellular matrix	0.00786	1	0	Extracellular Matrix
GO:0070161	anchoring junction	0.00123	1	1	Anchoring Junction
GO:0070717	poly-purine tract binding	0.0209	0	1	RNA Binding
GO:0070820	tertiary granule	0.00185	1	0	Neutrophil Activation
GO:0070934	CRD-mediated mRNA stabilization	0.00103	0	1	RNA Degradation
GO:0070937	CRD-mediated mRNA stability complex	2.1e-05	0	1	RNA Degradation
GO:0071013	catalytic step 2 spliceosome	0.000462	0	1	mRNA Processing & Splicing
GO:0071166	ribonucleoprotein complex localization	0.0219	0	1	mRNA Processing & Splicing
GO:0071248	cellular response to metal ion	0.0168	1	0	Cellular Response to Ions
GO:0071277	cellular response to calcium ion	0.000126	1	0	Cellular Response to Ions
GO:0071396	cellular response to lipid	0.0437	1	0	Cellular Response to Organic Compounds
GO:0071417	cellular response to organonitrogen compound	0.00259	1	0	Cellular Response to Organic Compounds
GO:0071426	ribonucleoprotein complex export from nucleus	0.02	0	1	mRNA Processing & Splicing
GO:0071437	invadopodium	0.0125	1	0	Lamellipodium
GO:0071556	integral component of lumenal side of endoplasmic reticulum membrane	0.00172	1	0	Vesicle Transport
GO:0071564	npBAF complex	0.000316	0	1	Chromatin Remodelling
GO:0071565	nBAF complex	0.02	0	1	Chromatin Remodelling
GO:0071826	ribonucleoprotein complex subunit organization	1.21e-05	0	1	Ribonucleoprotein
GO:0072091	regulation of stem cell proliferation	0.0443	0	1	Cell Growth
GO:0072594	establishment of protein localization to organelle	0.000315	0	1	Translation
GO:0072659	protein localization to plasma membrane	0.00813	1	0	Vesicle Transport
GO:0090066	regulation of anatomical structure size	0.00413	1	0	Actin
GO:0097435	supramolecular fiber organization	0.000882	1	0	Actin
GO:0098552	side of membrane	0.00456	1	0	Vesicle Transport
GO:0098553	lumenal side of endoplasmic reticulum membrane	0.00172	1	0	Vesicle Transport
GO:0098589	membrane region	1.53e-08	1	0	Membrane Raft
GO:0098687	chromosomal region	0.00148	0	1	Telomeric Activity
GO:0098797	plasma membrane protein complex	0.000103	1	0	Protein-Protein Interactions
GO:0098852	lytic vacuole membrane	2.88e-05	1	0	Neutrophil Activation
GO:0098857	membrane microdomain	4.85e-08	1	0	Membrane Raft
GO:0098858	actin-based cell projection	3.46e-05	1	0	Lamellipodium
GO:0099080	supramolecular complex	0.0424	1	0	Supramolecular Fiber
GO:0099081	supramolecular polymer	0.041	1	0	Supramolecular Fiber
GO:0099512	supramolecular fiber	0.0327	1	0	Supramolecular Fiber
GO:0099513	polymeric cytoskeletal fiber	0.0332	1	1	Supramolecular Fiber
GO:0101002	ficolin-1-rich granule	0.0103	1	0	Neutrophil Activation
GO:0120031	plasma membrane bounded cell projection assembly	0.016	1	0	Cell Growth
GO:0120032	regulation of plasma membrane bounded cell projection assembly	0.0134	1	0	Cell Growth
GO:0120034	positive regulation of plasma membrane bounded cell projection assembly	0.00136	1	0	Cell Growth
GO:0120035	regulation of plasma membrane bounded cell projection organization	3.13e-05	1	0	Rho GTPAses
GO:0120039	plasma membrane bounded cell projection morphogenesis	2.4e-05	1	0	Rho GTPAses
GO:0198738	cell-cell signaling by wnt	0.00625	1	0	WNT Signalling
GO:1901699	cellular response to nitrogen compound	0.0161	1	0	Cellular Response to Organic Compounds
GO:1902369	negative regulation of RNA catabolic process	0.00483	0	1	RNA Degradation
GO:1902373	negative regulation of mRNA catabolic process	0.0181	0	1	RNA Degradation
GO:1902653	secondary alcohol biosynthetic process	0.0122	0	1	Sterol Synthesis
GO:1903224	regulation of endodermal cell differentiation	0.0411	1	0	Endoderm Development
GO:1903293	phosphatase complex	0.000369	0	1	Protein Phosphatase Binding
GO:1903311	regulation of mRNA metabolic process	5.01e-08	0	1	RNA Degradation
GO:1903312	negative regulation of mRNA metabolic process	0.00126	0	1	RNA Degradation
GO:1903827	regulation of cellular protein localization	0.0124	1	0	Apoptosis
GO:1905114	cell surface receptor signaling pathway involved in cell-cell signaling	0.00883	1	0	WNT Signalling
GO:1990778	protein localization to cell periphery	0.0178	1	0	Vesicle Transport
GO:2000147	positive regulation of cell motility	0.034	1	0	Cell Migration
GO:2000278	regulation of DNA biosynthetic process	0.0105	0	1	Telomeric Activity
GO:2000573	positive regulation of DNA biosynthetic process	0.00769	0	1	Telomeric Activity
REAC:R-HSA-109606	Intrinsic Pathway for Apoptosis	0.0032	0	1	Apoptosis
REAC:R-HSA-109688	Cleavage of Growing Transcript in the Termination Region	0.0112	0	1	mRNA Processing & Splicing
REAC:R-HSA-111447	Activation of BAD and translocation to mitochondria	0.0258	0	1	Apoptosis
REAC:R-HSA-114452	Activation of BH3-only proteins	0.00103	0	1	Apoptosis
REAC:R-HSA-1445148	Translocation of GLUT4 to the plasma membrane	0.0118	0	1	Apoptosis
REAC:R-HSA-1474244	Extracellular matrix organization	5.54e-08	1	0	Extracellular Matrix
REAC:R-HSA-156827	L13a-mediated translational silencing of Ceruloplasmin expression	0.00137	0	1	Translation
REAC:R-HSA-1655829	Regulation of cholesterol biosynthesis by SREBP (SREBF)	0.0429	0	1	Sterol Synthesis
REAC:R-HSA-170834	Signaling by TGF-beta Receptor Complex	0.0255	0	1	TGFB
REAC:R-HSA-1799339	SRP-dependent cotranslational protein targeting to membrane	0.00721	0	1	Translation
REAC:R-HSA-1912420	Pre-NOTCH Processing in Golgi	0.0336	1	0	Vesicle Transport
REAC:R-HSA-194138	Signaling by VEGF	0.000678	1	0	VEGF
REAC:R-HSA-194315	Signaling by Rho GTPases	0.0112	0	1	Rho GTPAses
REAC:R-HSA-195258	RHO GTPase Effectors	0.000595	1	1	Rho GTPAses
REAC:R-HSA-2032785	YAP1- and WWTR1 (TAZ)-stimulated gene expression	0.0306	1	0	YAP/TAZ
REAC:R-HSA-2129379	Molecules associated with elastic fibres	0.0421	1	0	Extracellular Matrix
REAC:R-HSA-216083	Integrin cell surface interactions	0.000274	1	0	Extracellular Matrix
REAC:R-HSA-2682334	EPH-Ephrin signaling	0.000289	1	0	Ephrin Signalling
REAC:R-HSA-3000171	Non-integrin membrane-ECM interactions	0.0172	1	0	Extracellular Matrix
REAC:R-HSA-3000178	ECM proteoglycans	0.002	1	0	Extracellular Matrix
REAC:R-HSA-3700989	Transcriptional Regulation by TP53	0.0284	0	1	Apoptosis
REAC:R-HSA-373755	Semaphorin interactions	0.000461	1	0	Cell Growth
REAC:R-HSA-373760	L1CAM interactions	0.0305	1	0	Neutrophil Activation
REAC:R-HSA-375170	CDO in myogenesis	0.00591	1	0	Myogenesis
REAC:R-HSA-376176	Signaling by ROBO receptors	0.0387	0	1	Translation
REAC:R-HSA-381426	Regulation of Insulin-like Growth Factor (IGF) transport and uptake by Insulin-like Growth Factor Binding Proteins (IGFBPs)	6.82e-05	1	0	IGF Transport
REAC:R-HSA-399954	Sema3A PAK dependent Axon repulsion	0.0204	1	0	Rho GTPAses
REAC:R-HSA-4420097	VEGFA-VEGFR2 Pathway	0.00032	1	0	VEGF
REAC:R-HSA-445144	Signal transduction by L1	0.00741	1	0	Neutrophil Activation
REAC:R-HSA-447115	Interleukin-12 family signaling	0.0249	0	1	IL-12/JAK/STAT
REAC:R-HSA-525793	Myogenesis	0.00591	1	0	Myogenesis
REAC:R-HSA-5339562	Uptake and actions of bacterial toxins	0.0183	1	0	Protein-Protein Interactions
REAC:R-HSA-5625970	RHO GTPases activate KTN1	0.0467	0	1	Rho GTPAses
REAC:R-HSA-5626467	RHO GTPases activate IQGAPs	0.0467	1	1	Rho GTPAses
REAC:R-HSA-5627123	RHO GTPases activate PAKs	0.00147	1	0	Rho GTPAses
REAC:R-HSA-5628897	TP53 Regulates Metabolic Genes	0.00104	0	1	Apoptosis
REAC:R-HSA-5654738	Signaling by FGFR2	0.0363	0	1	mRNA Processing & Splicing
REAC:R-HSA-5663213	RHO GTPases Activate WASPs and WAVEs	0.0334	1	0	Rho GTPAses
REAC:R-HSA-5663220	RHO GTPases Activate Formins	0.0162	0	1	Rho GTPAses
REAC:R-HSA-6798695	Neutrophil degranulation	6.55e-05	1	0	Neutrophil Activation
REAC:R-HSA-6803529	FGFR2 alternative splicing	0.00193	0	1	mRNA Processing & Splicing
REAC:R-HSA-72163	mRNA Splicing - Major Pathway	4.75e-10	0	1	mRNA Processing & Splicing
REAC:R-HSA-72172	mRNA Splicing	1.43e-09	0	1	mRNA Processing & Splicing
REAC:R-HSA-72187	mRNA 3'-end processing	0.0197	0	1	mRNA Processing & Splicing
REAC:R-HSA-72203	Processing of Capped Intron-Containing Pre-mRNA	5.68e-09	0	1	mRNA Processing & Splicing
REAC:R-HSA-72613	Eukaryotic Translation Initiation	0.00326	0	1	Translation
REAC:R-HSA-72649	Translation initiation complex formation	0.0453	0	1	Translation
REAC:R-HSA-72706	GTP hydrolysis and joining of the 60S ribosomal subunit	0.00721	0	1	Translation
REAC:R-HSA-72737	Cap-dependent Translation Initiation	0.00326	0	1	Translation
REAC:R-HSA-72766	Translation	0.000138	0	1	Translation
REAC:R-HSA-73856	RNA Polymerase II Transcription Termination	0.0112	0	1	mRNA Processing & Splicing
REAC:R-HSA-75205	Dissolution of Fibrin Clot	0.00402	1	0	Cell Adhesion
REAC:R-HSA-76002	Platelet activation; signaling and aggregation	0.00205	1	0	Platelet Activation
REAC:R-HSA-8939243	RUNX1 interacts with co-factors whose precise effect on RUNX1 targets is not known	0.0068	0	1	Chromatin Remodelling
REAC:R-HSA-8950505	Gene and protein expression by JAK-STAT signaling after Interleukin-12 stimulation	0.0133	0	1	IL-12/JAK/STAT
REAC:R-HSA-8957275	Post-translational protein phosphorylation	4.72e-05	1	0	IGF Transport
REAC:R-HSA-9006934	Signaling by Receptor Tyrosine Kinases	2.04e-05	1	0	VEGF
REAC:R-HSA-9006936	Signaling by TGF-beta family members	0.0325	0	1	TGFB
REAC:R-HSA-927802	Nonsense-Mediated Decay (NMD)	0.00974	0	1	Translation
REAC:R-HSA-975957	Nonsense Mediated Decay (NMD) enhanced by the Exon Junction Complex (EJC)	0.00974	0	1	Translation

## Sheet: Fig 2e
Bar graph showing proportion of binding regions in NSC201cb and SU_MB002
	NSC201cb	SU_MB002
Coding Sequence	2979	5021
Distal intron	3994	7842
Proximal intron	1407	1178
5' UTR	173	160
3' UTR	68795	83213
Uncategorized	678	1506

## Sheet: Fig 3c
Polysome profiling volcano plot
Geneid	fold_change	pval
ENSG00000164291.12	0.508705	0.000178418
ENSG00000198315.6	0.528253	0.000881507
ENSG00000186312.6	1.23439	0.000905036
ENSG00000165644.6	1.34843	0.000931943
ENSG00000020129.11	1.33569	0.000964438
ENSG00000168476.7	1.26583	0.00125763
ENSG00000065243.14	0.280823	0.00127306
ENSG00000197062.7	0.554782	0.00130073
ENSG00000131652.9	1.41037	0.00148439
ENSG00000168803.10	0.382975	0.00175701
ENSG00000114554.7	1.14778	0.00204706
ENSG00000249353.2	0.58536	0.00207411
ENSG00000143933.12	0.625443	0.00239511
ENSG00000111726.8	0.544074	0.00247979
ENSG00000148308.13	1.25144	0.00249753
ENSG00000068120.10	1.21794	0.00261806
ENSG00000119383.15	1.33419	0.00265921
ENSG00000095059.11	1.25822	0.00275516
ENSG00000225648.1	0.604675	0.00291153
ENSG00000149930.13	1.20112	0.00311955
ENSG00000129515.14	0.425463	0.00322063
ENSG00000204356.7	1.19279	0.00363265
ENSG00000179743.2	1.49985	0.00386915
ENSG00000114650.14	1.18952	0.00393127
ENSG00000181163.9	0.608588	0.00431938
ENSG00000153879.4	0.730222	0.00440834
ENSG00000117906.9	0.595802	0.00444111
ENSG00000092621.7	1.31202	0.00449345
ENSG00000134748.12	0.578072	0.00468674
ENSG00000173456.4	1.26703	0.00469897
ENSG00000173898.7	1.22416	0.00492938
ENSG00000185252.13	1.189	0.0050927
ENSG00000156521.9	1.31556	0.00536436
ENSG00000126653.11	0.261721	0.00537475
ENSG00000163156.7	1.15967	0.0054155
ENSG00000089123.11	0.77969	0.00566031
ENSG00000224568.1	0.694488	0.00579761
ENSG00000177697.13	1.35432	0.00583932
ENSG00000215630.5	0.356808	0.00590857
ENSG00000113758.9	1.21117	0.0059391
ENSG00000214413.3	0.657047	0.00600773
ENSG00000198937.8	1.2364	0.00602013
ENSG00000136270.9	1.28459	0.00603256
ENSG00000185269.7	1.38939	0.00604788
ENSG00000100568.6	0.762956	0.00619001
ENSG00000146918.15	0.300753	0.00660543
ENSG00000119185.8	0.716263	0.00670032
ENSG00000132294.9	0.293522	0.0067113
ENSG00000147316.8	0.664668	0.0067328
ENSG00000181315.6	0.423301	0.00674028
ENSG00000196704.7	0.746598	0.0067443
ENSG00000104872.6	1.29872	0.00685263
ENSG00000151576.6	0.488056	0.00685975
ENSG00000175390.8	1.09626	0.00687875
ENSG00000136247.10	1.10137	0.00703892
ENSG00000184220.6	0.757924	0.00720226
ENSG00000158092.2	0.387205	0.00737178
ENSG00000123136.10	1.1251	0.00741485
ENSG00000164104.7	0.671827	0.00744955
ENSG00000163918.6	0.66788	0.00748478
ENSG00000104472.5	0.803353	0.00750677
ENSG00000273149.1	0.650501	0.00759341
ENSG00000174574.11	0.632368	0.00765699
ENSG00000137207.7	1.19791	0.00775695
ENSG00000213443.2	0.574501	0.00780541
ENSG00000236456.1	0.458264	0.00790189
ENSG00000223559.1	0.418186	0.00797607
ENSG00000183684.6	1.16446	0.00820699
ENSG00000134815.14	1.27329	0.00822273
ENSG00000185043.6	1.16049	0.00823459
ENSG00000188229.5	1.22378	0.00828031
ENSG00000111450.9	0.472785	0.00830708
ENSG00000163931.11	1.29895	0.00842356
ENSG00000147155.6	1.28929	0.00844646
ENSG00000105409.11	1.41473	0.00846965
ENSG00000177917.6	0.599575	0.00858658
ENSG00000179965.7	1.13948	0.00863502
ENSG00000196576.10	1.2201	0.00866068
ENSG00000180340.5	1.14368	0.00871338
ENSG00000233846.2	0.599072	0.00881981
ENSG00000132967.9	0.720511	0.00887652
ENSG00000102003.6	1.25625	0.00906169
ENSG00000231434.1	0.600942	0.0093427
ENSG00000124615.13	1.40042	0.00952892
ENSG00000179115.6	1.3651	0.00953925
ENSG00000201428.1	1.32308	0.00963562
ENSG00000130844.12	0.490104	0.00986545
ENSG00000156875.9	0.63457	0.00991258
ENSG00000100982.7	1.17719	0.00998475
ENSG00000213516.5	0.510571	0.0102949
ENSG00000155189.7	0.59914	0.0105837
ENSG00000152620.8	0.434857	0.0106232
ENSG00000109133.8	0.716241	0.0106404
ENSG00000107643.11	0.469696	0.010675
ENSG00000257207.4	0.367065	0.0108272
ENSG00000150455.9	0.758982	0.0109703
ENSG00000118260.10	0.414297	0.0109729
ENSG00000167130.13	1.17493	0.0110175
ENSG00000261461.1	1.7368	0.0110252
ENSG00000163697.12	0.650624	0.0110276
ENSG00000178980.10	1.14944	0.0110933
ENSG00000224712.6	0.89906	0.0111835
ENSG00000130309.6	1.22411	0.0112334
ENSG00000171469.6	0.500984	0.011266
ENSG00000179111.4	1.27598	0.0114447
ENSG00000123353.5	1.38337	0.0114658
ENSG00000142530.6	1.63531	0.0114729
ENSG00000002933.3	1.64084	0.0116451
ENSG00000164535.10	1.33503	0.0116766
ENSG00000139182.9	1.21727	0.0117506
ENSG00000116791.9	0.478247	0.0119197
ENSG00000163348.3	1.20474	0.0119205
ENSG00000126457.16	1.22637	0.0119593
ENSG00000248550.3	0.68883	0.012051
ENSG00000169258.6	1.36005	0.012074
ENSG00000184844.6	0.535927	0.0120829
ENSG00000242247.6	0.642505	0.0121393
ENSG00000008283.11	1.20018	0.0121886
ENSG00000174080.6	1.36989	0.0123059
ENSG00000116161.13	0.652653	0.0124222
ENSG00000101363.8	1.21266	0.0125456
ENSG00000085231.9	0.508242	0.0125595
ENSG00000268516.1	0.825873	0.0126143
ENSG00000171148.9	1.20082	0.0126233
ENSG00000130811.6	1.19175	0.0126737
ENSG00000107263.14	1.11595	0.0126918
ENSG00000147799.7	1.24162	0.0127303
ENSG00000142798.12	1.31381	0.0127856
ENSG00000111674.4	1.2617	0.0128961
ENSG00000141564.9	1.23321	0.0130235
ENSG00000198894.3	0.452451	0.0131151
ENSG00000116906.7	0.558737	0.0131157
ENSG00000198925.6	1.22242	0.0131533
ENSG00000167972.9	1.2938	0.0132328
ENSG00000142784.11	1.28403	0.0133346
ENSG00000033011.7	1.22698	0.0133449
ENSG00000119650.8	1.24216	0.0135365
ENSG00000273015.1	0.725014	0.0135678
ENSG00000181751.5	0.526505	0.0135731
ENSG00000075618.13	1.29411	0.0137267
ENSG00000086666.14	0.614953	0.0138367
ENSG00000221838.5	1.28121	0.0138866
ENSG00000012822.11	1.17325	0.0139314
ENSG00000180329.9	0.624062	0.0140043
ENSG00000182544.8	1.1839	0.0140396
ENSG00000151657.7	0.521273	0.0142148
ENSG00000100056.7	1.09672	0.0142245
ENSG00000184897.4	1.2978	0.0143289
ENSG00000134717.13	0.700408	0.0144949
ENSG00000165507.8	1.23292	0.014774
ENSG00000109332.15	0.704511	0.0147775
ENSG00000263823.1	1.36434	0.0148061
ENSG00000130717.8	1.26789	0.014829
ENSG00000162623.11	0.482138	0.0148418
ENSG00000006704.6	1.14029	0.0148815
ENSG00000001084.6	0.565728	0.0149664
ENSG00000077514.4	0.450347	0.0149866
ENSG00000117479.8	0.561187	0.0151872
ENSG00000171928.9	0.614366	0.0156023
ENSG00000163964.9	0.766287	0.0156579
ENSG00000119820.6	0.720351	0.0156644
ENSG00000086598.6	0.65736	0.0156733
ENSG00000090054.9	0.469659	0.015762
ENSG00000163512.9	0.406324	0.0158122
ENSG00000198853.7	1.33501	0.0158455
ENSG00000143740.10	1.24063	0.0160119
ENSG00000120159.7	0.452403	0.0161559
ENSG00000182446.9	1.16119	0.0162801
ENSG00000132481.2	1.29159	0.0164147
ENSG00000260860.2	1.70517	0.0165073
ENSG00000198825.7	0.367612	0.0165381
ENSG00000170265.7	1.23606	0.0166091
ENSG00000099341.7	1.27829	0.016803
ENSG00000177666.11	1.20544	0.0169529
ENSG00000110651.7	1.28896	0.0170105
ENSG00000175137.9	1.23056	0.0170232
ENSG00000105327.11	1.23908	0.0170762
ENSG00000105821.10	0.422832	0.0170961
ENSG00000108107.8	1.13951	0.0171375
ENSG00000131931.4	0.591429	0.0172528
ENSG00000147533.12	0.615068	0.0173196
ENSG00000185158.8	0.454756	0.0173356
ENSG00000066379.10	1.19645	0.0173506
ENSG00000104805.11	1.18499	0.0174466
ENSG00000170906.11	1.37136	0.0174836
ENSG00000071553.12	1.23634	0.017593
ENSG00000172336.4	1.25823	0.0177494
ENSG00000060303.5	1.54835	0.0178865
ENSG00000173349.4	0.750299	0.0179926
ENSG00000111906.13	0.813495	0.0181077
ENSG00000127824.9	1.26911	0.0181663
ENSG00000230626.3	1.2934	0.0182083
ENSG00000217325.2	1.25938	0.018211
ENSG00000264538.2	0.723946	0.0183851
ENSG00000112576.8	1.28298	0.0185584
ENSG00000198042.6	0.3172	0.0187477
ENSG00000151725.7	0.323286	0.0188326
ENSG00000215210.3	0.570112	0.0189279
ENSG00000100401.15	1.25004	0.0189437
ENSG00000108587.10	0.5825	0.0190713
ENSG00000100364.14	1.19134	0.0191426
ENSG00000099797.7	1.26457	0.0191805
ENSG00000116871.11	1.27547	0.0192187
ENSG00000100304.12	1.24678	0.0193406
ENSG00000124783.8	0.655739	0.0194524
ENSG00000185825.11	1.31247	0.0194913
ENSG00000234742.1	0.426759	0.0195392
ENSG00000105552.10	1.26877	0.0195543
ENSG00000149925.12	1.29137	0.0195664
ENSG00000059122.12	1.2669	0.0195709
ENSG00000060749.10	0.474627	0.0197106
ENSG00000136243.12	0.609039	0.0197287
ENSG00000105223.14	1.29797	0.0198271
ENSG00000058729.6	0.39229	0.0198302
ENSG00000067225.13	1.30732	0.0198312
ENSG00000101255.6	1.21782	0.0198882
ENSG00000035141.3	0.805569	0.0200084
ENSG00000106089.7	1.21577	0.0200153
ENSG00000162385.6	0.77042	0.0200257
ENSG00000108423.10	0.405968	0.0200724
ENSG00000100711.9	0.883665	0.0202152
ENSG00000197774.8	1.69696	0.0202686
ENSG00000219470.1	1.20905	0.0204421
ENSG00000235555.1	0.578064	0.0204781
ENSG00000175741.4	0.57667	0.0206056
ENSG00000116793.11	0.647318	0.0208146
ENSG00000118058.16	0.463783	0.0208804
ENSG00000184009.5	1.22759	0.0208886
ENSG00000237676.1	2.25729	0.0209625
ENSG00000139988.5	1.45603	0.0211684
ENSG00000111707.7	0.482184	0.021183
ENSG00000103502.9	1.19918	0.0212379
ENSG00000111358.9	0.396631	0.0215624
ENSG00000127314.13	0.524741	0.0216214
ENSG00000234513.1	1.28709	0.0216244
ENSG00000100997.14	1.31784	0.0216481
ENSG00000138867.12	1.2289	0.021778
ENSG00000227725.2	0.440198	0.0218128
ENSG00000132963.7	0.708469	0.0218826
ENSG00000186866.12	1.08596	0.0219255
ENSG00000126247.6	1.22713	0.0219513
ENSG00000108830.7	1.44487	0.0219716
ENSG00000103549.17	1.19231	0.0220909
ENSG00000162227.3	1.22862	0.0221984
ENSG00000156026.10	0.648217	0.0222079
ENSG00000115539.9	0.626422	0.022242
ENSG00000140299.7	0.428432	0.0222515
ENSG00000033100.10	1.29297	0.0223365
ENSG00000167815.7	1.25947	0.0225546
ENSG00000164615.3	0.664103	0.0226586
ENSG00000172971.7	1.47271	0.0226764
ENSG00000158941.12	1.23798	0.0227177
ENSG00000132026.9	1.21422	0.0227351
ENSG00000102984.10	1.3473	0.0229409
ENSG00000128699.9	0.550382	0.0230162
ENSG00000130821.11	1.13783	0.023034
ENSG00000196141.8	0.756218	0.0230971
ENSG00000196411.5	1.27233	0.0231316
ENSG00000179085.7	1.23251	0.0231894
ENSG00000137944.12	0.496128	0.0232126
ENSG00000143748.13	0.598562	0.0233421
ENSG00000175497.12	0.685787	0.0233797
ENSG00000075292.14	0.51615	0.0233983
ENSG00000184545.6	1.1418	0.0234067
ENSG00000261217.2	1.32484	0.0234618
ENSG00000196924.10	1.31098	0.0238123
ENSG00000105429.8	1.13983	0.0239007
ENSG00000253570.1	1.1783	0.024019
ENSG00000152683.10	0.492579	0.0241422
ENSG00000171552.8	1.27926	0.0241807
ENSG00000106367.9	1.27153	0.0241854
ENSG00000167771.5	1.30745	0.0242087
ENSG00000271266.1	1.22824	0.0242567
ENSG00000164211.8	0.599879	0.0243788
ENSG00000164347.13	0.555271	0.0243914
ENSG00000213420.3	1.38693	0.0245244
ENSG00000108604.11	1.25272	0.024636
ENSG00000164022.12	0.45317	0.0247297
ENSG00000240344.4	0.67081	0.0249214
ENSG00000124383.4	0.322537	0.0250034
ENSG00000259086.2	0.356789	0.0251037
ENSG00000170854.13	0.489436	0.0252553
ENSG00000163110.10	0.590472	0.025292
ENSG00000166311.5	1.18075	0.0253295
ENSG00000102103.11	1.21379	0.0253433
ENSG00000100084.10	1.18544	0.0253624
ENSG00000130640.9	1.17227	0.0253645
ENSG00000059915.12	1.20404	0.0254091
ENSG00000163946.9	0.446777	0.0254564
ENSG00000103335.15	1.21575	0.0254947
ENSG00000141499.12	1.1849	0.0256946
ENSG00000119318.8	0.616684	0.0257738
ENSG00000159335.11	1.31463	0.0258513
ENSG00000236060.2	1.15537	0.026153
ENSG00000155256.13	1.32076	0.0261643
ENSG00000106290.10	1.28883	0.0262339
ENSG00000228594.1	1.51717	0.0262349
ENSG00000063244.8	1.21466	0.0262542
ENSG00000086015.16	1.17859	0.0263389
ENSG00000158457.4	1.32322	0.0264361
ENSG00000060069.12	1.23225	0.0266258
ENSG00000174456.9	0.811925	0.0266411
ENSG00000169710.6	1.29628	0.0267519
ENSG00000186480.8	0.763181	0.0267543
ENSG00000260747.1	0.768317	0.0267995
ENSG00000052802.8	0.599706	0.0267996
ENSG00000155906.12	0.679989	0.0268023
ENSG00000260806.1	1.70554	0.0269371
ENSG00000204227.4	1.28216	0.0269812
ENSG00000167904.10	0.399214	0.0270084
ENSG00000159086.10	0.413875	0.0270278
ENSG00000228477.1	1.25512	0.0270578
ENSG00000165501.12	0.650849	0.0271411
ENSG00000139146.9	0.655551	0.0271823
ENSG00000215533.4	0.678332	0.0271913
ENSG00000126351.8	1.27512	0.027302
ENSG00000104907.8	1.25356	0.0273494
ENSG00000174938.10	1.31843	0.0273841
ENSG00000164061.4	1.20759	0.0278045
ENSG00000236683.2	2.14652	0.0278177
ENSG00000165914.10	0.934937	0.0278257
ENSG00000227500.5	1.26586	0.0278315
ENSG00000188976.6	1.26883	0.0278434
ENSG00000100979.10	1.33283	0.0280549
ENSG00000164144.10	0.404494	0.02809
ENSG00000165175.11	0.936899	0.028111
ENSG00000065833.7	0.44928	0.0281873
ENSG00000104897.5	1.35486	0.0282002
ENSG00000070413.14	1.29685	0.0282658
ENSG00000100284.16	1.23371	0.0284679
ENSG00000154328.11	1.26418	0.0284899
ENSG00000147955.12	1.28852	0.0285633
ENSG00000234585.2	0.453325	0.0286347
ENSG00000234322.1	0.653933	0.028717
ENSG00000077312.4	1.26711	0.028833
ENSG00000110148.5	1.45963	0.0288771
ENSG00000103257.4	1.23345	0.0288807
ENSG00000106976.14	1.36121	0.0289029
ENSG00000157181.10	0.292577	0.028918
ENSG00000123815.7	1.32441	0.0290301
ENSG00000174343.5	0.564938	0.0290564
ENSG00000169684.9	0.765396	0.0291838
ENSG00000250562.1	1.5079	0.0292181
ENSG00000115525.12	0.873725	0.0292661
ENSG00000089693.6	1.26858	0.0292744
ENSG00000141349.4	1.35249	0.0292972
ENSG00000163743.9	0.521331	0.0292981
ENSG00000091542.8	1.18223	0.0293113
ENSG00000187522.9	0.703517	0.0293502
ENSG00000179950.9	1.29821	0.029438
ENSG00000131462.3	1.22513	0.0294478
ENSG00000106080.6	0.686419	0.0296197
ENSG00000141934.5	1.23158	0.0296653
ENSG00000078140.9	0.750007	0.0297424
ENSG00000170619.8	1.31154	0.0298613
ENSG00000124155.12	1.28206	0.0298948
ENSG00000172375.8	1.27048	0.0299021
ENSG00000170088.9	0.647133	0.0299141
ENSG00000147121.11	0.679208	0.0299166
ENSG00000116062.10	0.43864	0.0300087
ENSG00000158427.10	0.719691	0.0300105
ENSG00000115233.7	0.659943	0.0300602
ENSG00000135185.7	0.698333	0.0300981
ENSG00000184640.13	1.20689	0.0303307
ENSG00000196814.10	1.36128	0.030349
ENSG00000100097.7	1.23459	0.0303741
ENSG00000112514.11	1.29686	0.0306756
ENSG00000137575.7	0.42646	0.0308007
ENSG00000162928.8	0.612035	0.0308773
ENSG00000115761.11	0.451156	0.0308788
ENSG00000094916.9	0.493212	0.0309122
ENSG00000116030.12	0.649543	0.0309642
ENSG00000125863.13	0.564751	0.0310729
ENSG00000013561.13	0.697251	0.0311165
ENSG00000243746.1	0.562527	0.0312021
ENSG00000133872.9	0.641008	0.0312393
ENSG00000117475.9	0.354024	0.0312555
ENSG00000217060.1	0.391434	0.0314051
ENSG00000168397.12	1.12833	0.0314173
ENSG00000161533.7	0.612774	0.031449
ENSG00000007541.10	1.37989	0.0315909
ENSG00000132507.13	1.23941	0.0317079
ENSG00000075624.9	1.26538	0.0317498
ENSG00000166925.4	1.32868	0.0319929
ENSG00000103855.13	1.2013	0.0320241
ENSG00000106028.6	0.764626	0.032034
ENSG00000225159.1	0.598577	0.0320593
ENSG00000074370.13	1.36836	0.0321016
ENSG00000171806.7	0.33006	0.032119
ENSG00000214022.7	1.15892	0.0321915
ENSG00000087302.4	0.688026	0.0322881
ENSG00000101294.12	1.28392	0.0324305
ENSG00000023902.9	1.27025	0.0325811
ENSG00000088280.14	1.35578	0.0326292
ENSG00000060237.12	0.525785	0.0327688
ENSG00000236675.1	1.25862	0.0328248
ENSG00000213551.4	0.671872	0.0330618
ENSG00000074696.8	0.622049	0.0331197
ENSG00000141699.6	1.08859	0.033274
ENSG00000105988.6	1.26217	0.0335531
ENSG00000137288.5	1.23456	0.0336238
ENSG00000151640.8	1.3461	0.0337176
ENSG00000105355.4	1.27088	0.0337736
ENSG00000228474.1	1.15855	0.0338937
ENSG00000104833.6	1.27716	0.0339163
ENSG00000131759.13	1.26924	0.0340085
ENSG00000064545.10	1.37331	0.0341246
ENSG00000187954.8	1.29148	0.0341797
ENSG00000130340.10	0.536912	0.0343064
ENSG00000144401.10	0.68394	0.0343785
ENSG00000148834.8	1.18916	0.0344015
ENSG00000129103.13	1.44195	0.0344517
ENSG00000100036.11	1.35225	0.0344913
ENSG00000105556.6	1.29548	0.0346546
ENSG00000074800.9	1.3272	0.0347752
ENSG00000103932.7	1.23536	0.0348102
ENSG00000185339.4	1.62186	0.034889
ENSG00000136271.6	1.17099	0.03494
ENSG00000167645.12	1.27505	0.0349527
ENSG00000004777.14	1.44563	0.0351589
ENSG00000154832.10	1.1722	0.0353077
ENSG00000165275.5	0.727779	0.0353357
ENSG00000121089.4	0.561787	0.0353686
ENSG00000197223.7	0.586079	0.0354025
ENSG00000114850.2	0.70354	0.0354178
ENSG00000130299.12	1.15163	0.0354529
ENSG00000135097.2	1.234	0.0355063
ENSG00000135972.4	0.607877	0.0356468
ENSG00000213080.3	0.48326	0.0358423
ENSG00000172725.9	1.23305	0.0360383
ENSG00000062822.8	1.23074	0.0360768
ENSG00000106330.7	1.49333	0.0361857
ENSG00000104067.12	0.455128	0.0362325
ENSG00000188677.10	1.30736	0.0364752
ENSG00000176261.11	0.60651	0.0364972
ENSG00000172893.11	1.27791	0.036498
ENSG00000167114.8	1.28943	0.036653
ENSG00000114573.5	0.513479	0.0366774
ENSG00000130305.12	1.14541	0.0366989
ENSG00000110047.13	1.36849	0.0367695
ENSG00000235582.2	0.571602	0.0367948
ENSG00000186395.6	0.864014	0.0368743
ENSG00000196369.6	0.716368	0.0369812
ENSG00000115840.9	0.549269	0.0370345
ENSG00000251562.3	0.254891	0.0370575
ENSG00000137700.12	1.3176	0.0374177
ENSG00000107651.8	0.441829	0.0374339
ENSG00000124574.10	1.23903	0.0374533
ENSG00000146834.9	1.31318	0.037668
ENSG00000169188.4	1.34484	0.0377653
ENSG00000116918.9	0.396614	0.0377849
ENSG00000117625.9	0.617676	0.0378124
ENSG00000259570.1	1.44596	0.0378921
ENSG00000173786.12	1.22368	0.0379102
ENSG00000130766.4	1.21944	0.0380504
ENSG00000041357.11	0.637459	0.0381634
ENSG00000212789.3	0.633356	0.0383346
ENSG00000140995.12	1.14812	0.0383688
ENSG00000065613.9	0.34955	0.0384724
ENSG00000112245.6	0.564688	0.0384905
ENSG00000107130.6	1.27283	0.038495
ENSG00000023909.5	0.592784	0.0385223
ENSG00000204842.10	0.653515	0.0386756
ENSG00000167920.4	1.15	0.0387444
ENSG00000102225.11	1.15861	0.0387593
ENSG00000090263.11	0.930037	0.038769
ENSG00000163382.7	1.40109	0.0388039
ENSG00000049245.8	0.69483	0.0388925
ENSG00000167658.11	1.19216	0.0389061
ENSG00000103472.5	0.63749	0.0389074
ENSG00000093010.7	1.22873	0.0389229
ENSG00000114383.5	1.19378	0.0389292
ENSG00000104142.6	1.304	0.0389851
ENSG00000154124.4	0.547539	0.0390114
ENSG00000129682.9	0.668792	0.0390321
ENSG00000116095.6	0.482687	0.0390767
ENSG00000187688.10	1.29633	0.0391016
ENSG00000149182.10	1.26356	0.0392562
ENSG00000196456.4	1.3279	0.0393719
ENSG00000159199.9	1.23733	0.0397341
ENSG00000020426.6	0.513187	0.0397508
ENSG00000094914.8	1.32823	0.0398572
ENSG00000176095.7	1.22547	0.0400061
ENSG00000109536.7	0.669054	0.0400532
ENSG00000104412.3	0.497022	0.0400722
ENSG00000168288.8	0.613168	0.0400784
ENSG00000141002.14	1.17921	0.0402343
ENSG00000166226.8	0.650771	0.0402881
ENSG00000167220.7	0.597291	0.0402921
ENSG00000162910.14	1.25266	0.0403409
ENSG00000160551.5	0.479182	0.040398
ENSG00000253626.2	1.23979	0.040439
ENSG00000101882.5	0.545838	0.0405005
ENSG00000169783.8	1.301	0.04073
ENSG00000164494.7	0.655005	0.0407523
ENSG00000039650.5	1.41934	0.0408191
ENSG00000177225.12	1.32515	0.0408631
ENSG00000260136.1	1.30926	0.0409814
ENSG00000146587.13	0.500755	0.0410352
ENSG00000103043.10	1.2312	0.0410963
ENSG00000100380.8	0.630494	0.0411919
ENSG00000101365.16	1.1899	0.0413317
ENSG00000134824.9	1.29758	0.0413429
ENSG00000124356.11	0.737791	0.0413484
ENSG00000225094.3	0.352812	0.041411
ENSG00000124701.5	1.48023	0.0414547
ENSG00000126767.13	1.20375	0.0415017
ENSG00000116191.13	0.233093	0.0415718
ENSG00000140497.12	1.17757	0.0415929
ENSG00000141756.14	1.16024	0.0415991
ENSG00000162194.8	1.19921	0.0416
ENSG00000204624.6	1.28486	0.0416969
ENSG00000141232.4	0.489703	0.0417056
ENSG00000076826.5	1.21043	0.0417204
ENSG00000185507.15	1.2937	0.041725
ENSG00000105568.13	1.24219	0.041826
ENSG00000116138.8	0.582626	0.04186
ENSG00000162642.9	0.644481	0.0419838
ENSG00000136830.7	1.24044	0.0420212
ENSG00000148334.10	1.26254	0.0421591
ENSG00000183576.8	0.670784	0.0422164
ENSG00000155008.9	0.516528	0.0422563
ENSG00000144158.4	0.554759	0.0424406
ENSG00000101181.13	1.09685	0.0424573
ENSG00000055147.13	0.640953	0.0424885
ENSG00000213614.5	1.13982	0.0424965
ENSG00000108557.13	1.2641	0.0425534
ENSG00000011451.13	1.2387	0.0426259
ENSG00000150764.9	0.454092	0.0426561
ENSG00000132361.12	1.22959	0.0426733
ENSG00000172171.6	0.664004	0.0427303
ENSG00000250731.1	0.399425	0.0427313
ENSG00000248593.3	1.94299	0.0427464
ENSG00000061794.8	0.572413	0.0428975
ENSG00000103056.7	1.24034	0.0429225
ENSG00000138085.12	1.31224	0.0429774
ENSG00000138246.11	0.340706	0.0429934
ENSG00000087111.16	1.2116	0.0431817
ENSG00000176390.10	0.447755	0.0432361
ENSG00000235587.2	1.67434	0.0432742
ENSG00000103653.12	1.3054	0.0432783
ENSG00000138032.16	0.437524	0.0433125
ENSG00000167323.5	1.23595	0.0433214
ENSG00000108479.7	1.38905	0.0433518
ENSG00000100445.12	1.28779	0.0433737
ENSG00000178719.12	1.33928	0.0434478
ENSG00000134686.12	1.26711	0.0435039
ENSG00000114796.11	0.461604	0.0436176
ENSG00000167118.6	1.19558	0.043655
ENSG00000164054.11	1.27336	0.0436568
ENSG00000164306.6	0.571614	0.0438152
ENSG00000163904.8	0.5942	0.0439457
ENSG00000130489.8	1.27441	0.0440157
ENSG00000213946.3	1.52936	0.0440234
ENSG00000173209.18	0.566257	0.0440284
ENSG00000163956.6	1.21787	0.0440646
ENSG00000173638.14	1.32636	0.0441506
ENSG00000225973.3	0.781298	0.0441518
ENSG00000171443.6	1.358	0.0441806
ENSG00000129255.10	1.22501	0.0442866
ENSG00000111669.10	1.27727	0.0443261
ENSG00000196911.5	0.319182	0.0443828
ENSG00000109171.10	0.580898	0.0444474
ENSG00000073803.9	0.581657	0.0444954
ENSG00000146701.7	1.22224	0.044503
ENSG00000170291.10	1.18293	0.0445815
ENSG00000157106.12	0.583302	0.0446144
ENSG00000110876.8	1.55207	0.0446465
ENSG00000133104.8	0.480313	0.044685
ENSG00000131069.15	1.12493	0.0447453
ENSG00000100226.11	1.18696	0.0447608
ENSG00000198715.7	1.27147	0.0447611
ENSG00000101210.6	1.40167	0.0447854
ENSG00000085662.9	1.19373	0.0447863
ENSG00000267317.1	1.40037	0.0448534
ENSG00000134375.6	0.672569	0.0449045
ENSG00000163636.6	0.708552	0.0449705
ENSG00000154845.11	0.787942	0.0449769
ENSG00000176165.7	0.663354	0.0450602
ENSG00000171723.11	0.536058	0.0451088
ENSG00000273365.1	0.493102	0.0451194
ENSG00000108599.10	0.444458	0.0451412
ENSG00000112242.10	0.478943	0.0452644
ENSG00000117505.8	0.745265	0.0453169
ENSG00000119729.6	0.484354	0.0453275
ENSG00000172239.9	0.656224	0.045368
ENSG00000106948.12	1.27032	0.0454167
ENSG00000260219.1	2.63988	0.0454305
ENSG00000105197.6	1.22128	0.045455
ENSG00000253683.1	0.891532	0.0454937
ENSG00000116521.6	1.17372	0.045575
ENSG00000013441.11	0.428356	0.045605
ENSG00000100395.10	1.30992	0.0456825
ENSG00000224597.5	0.742694	0.0457021
ENSG00000243716.6	0.573667	0.0459481
ENSG00000115073.6	1.28934	0.0459588
ENSG00000128973.7	1.21563	0.046073
ENSG00000185022.7	1.14247	0.0461654
ENSG00000127589.4	1.2661	0.0462137
ENSG00000122591.7	0.421092	0.0463503
ENSG00000102921.3	0.631519	0.0463809
ENSG00000241553.8	1.28089	0.0464266
ENSG00000021776.6	0.416289	0.0464657
ENSG00000110958.11	0.684527	0.0465176
ENSG00000174977.7	0.636107	0.0467385
ENSG00000105655.14	1.34975	0.0467549
ENSG00000178718.5	1.30042	0.0468218
ENSG00000155254.8	1.30421	0.0468242
ENSG00000172530.15	1.18424	0.0468351
ENSG00000041988.11	1.15377	0.0469153
ENSG00000118939.13	0.530848	0.0469672
ENSG00000249031.1	1.39334	0.0469713
ENSG00000133597.5	1.38569	0.0471945
ENSG00000243224.1	2.24018	0.0472102
ENSG00000259918.1	0.44243	0.0472612
ENSG00000133895.10	1.28034	0.0472974
ENSG00000167487.7	1.29387	0.0473963
ENSG00000255444.1	0.475906	0.0474018
ENSG00000132467.2	0.61366	0.0474407
ENSG00000130669.13	1.30032	0.0474666
ENSG00000125931.6	1.28991	0.0475041
ENSG00000130193.7	1.24626	0.0475868
ENSG00000109062.5	1.32413	0.0475918
ENSG00000224411.2	0.463032	0.0476446
ENSG00000238165.1	0.711131	0.0476903
ENSG00000181704.7	0.757636	0.0477277
ENSG00000214078.7	1.23738	0.0477277
ENSG00000171503.7	0.467656	0.0477319
ENSG00000125676.15	0.39673	0.0479701
ENSG00000135916.11	1.20161	0.0480476
ENSG00000101574.10	0.497348	0.0480893
ENSG00000133142.13	0.50628	0.0481002
ENSG00000141540.6	1.39624	0.0481149
ENSG00000173848.14	0.614645	0.048146
ENSG00000112787.8	1.17331	0.048146
ENSG00000179941.6	0.203312	0.0483014
ENSG00000138036.14	0.347497	0.0483083
ENSG00000100650.11	0.644508	0.0484228
ENSG00000164610.4	0.757823	0.0484789
ENSG00000114904.8	0.461799	0.048503
ENSG00000126254.7	1.26256	0.0485143
ENSG00000168003.12	1.35389	0.0485713
ENSG00000188735.8	1.22118	0.048592
ENSG00000173273.11	0.446954	0.0486042
ENSG00000174851.10	1.23638	0.0487346
ENSG00000119953.8	0.548207	0.0487608
ENSG00000158710.10	1.2186	0.048821
ENSG00000167674.10	1.12199	0.0488767
ENSG00000174903.10	1.31005	0.0490413
ENSG00000171155.7	0.584468	0.0490526
ENSG00000116337.11	1.20437	0.049069
ENSG00000054267.16	0.493775	0.0490793
ENSG00000152219.4	0.442598	0.0491155
ENSG00000106628.6	1.36182	0.0491459
ENSG00000068305.13	0.489859	0.0492017
ENSG00000170684.4	1.18591	0.0492184
ENSG00000014164.6	1.25884	0.0492603
ENSG00000107758.11	0.545069	0.04927
ENSG00000267390.1	2.28702	0.0493067
ENSG00000183258.7	1.15824	0.0493076
ENSG00000100985.7	1.39682	0.0493682
ENSG00000226608.2	1.49225	0.049375
ENSG00000104812.10	1.33923	0.0494797
ENSG00000132964.7	0.511541	0.0495069
ENSG00000240024.1	0.639561	0.049581
ENSG00000114738.6	1.3597	0.049644
ENSG00000241764.3	0.786442	0.0497478
ENSG00000160767.16	1.36001	0.0499121
ENSG00000225470.2	0.649236	0.0501171
ENSG00000102893.11	0.449127	0.0501358
ENSG00000100949.10	1.48492	0.050141
ENSG00000173409.9	0.569836	0.0501528
ENSG00000169548.3	0.65398	0.0502114
ENSG00000171105.9	0.523431	0.050293
ENSG00000242960.1	1.44961	0.0503376
ENSG00000160445.6	1.14441	0.0503806
ENSG00000155975.5	0.587752	0.0504208
ENSG00000177125.5	0.453205	0.0505668
ENSG00000175213.2	1.32627	0.0505692
ENSG00000251333.3	0.711349	0.0505789
ENSG00000164088.13	1.41218	0.0505902
ENSG00000149716.8	1.06703	0.0506977
ENSG00000142039.3	1.28084	0.0507584
ENSG00000101224.13	1.34728	0.050867
ENSG00000204673.6	1.34354	0.0510173
ENSG00000091073.15	1.41739	0.0510366
ENSG00000112320.7	0.604423	0.0510673
ENSG00000183726.6	0.757113	0.051141
ENSG00000181638.13	1.09364	0.0512199
ENSG00000171813.10	1.24493	0.051224
ENSG00000030582.12	1.25264	0.0512524
ENSG00000138398.11	0.576963	0.0512638
ENSG00000129158.6	1.15678	0.0514117
ENSG00000108828.11	1.31958	0.0514417
ENSG00000149798.3	1.47034	0.0514849
ENSG00000104728.11	0.729438	0.0515099
ENSG00000149476.10	1.49319	0.0516236
ENSG00000136943.6	0.719997	0.0516302
ENSG00000101152.6	1.13713	0.0517352
ENSG00000141456.10	1.25982	0.0518054
ENSG00000135835.6	1.32874	0.0519006
ENSG00000121775.13	1.10022	0.0519629
ENSG00000104064.12	0.499839	0.0519999
ENSG00000171316.7	0.55159	0.0521236
ENSG00000152749.7	0.600203	0.0521702
ENSG00000103066.8	1.24166	0.0522405
ENSG00000196387.5	0.482717	0.0522752
ENSG00000076043.5	0.802239	0.0522845
ENSG00000137996.8	0.633153	0.0523232
ENSG00000104889.4	1.30399	0.0523774
ENSG00000110436.7	0.566663	0.0524042
ENSG00000169976.5	1.21148	0.0524163
ENSG00000169246.12	0.586982	0.0524175
ENSG00000197879.10	1.13259	0.0524214
ENSG00000204394.8	1.34735	0.0524581
ENSG00000177105.9	1.28483	0.0524704
ENSG00000105341.14	1.22713	0.0524921
ENSG00000084628.5	1.30817	0.0525139
ENSG00000243927.1	1.15995	0.0525907
ENSG00000137100.11	1.14337	0.0527043
ENSG00000137942.12	0.503413	0.0527821
ENSG00000142156.10	1.20608	0.0529564
ENSG00000100216.4	1.17115	0.052957
ENSG00000105518.9	1.2667	0.0529854
ENSG00000204438.6	1.19906	0.0531339
ENSG00000099956.13	1.23137	0.0532823
ENSG00000215319.2	0.638707	0.0534564
ENSG00000169288.13	0.484786	0.0534774
ENSG00000105063.14	1.16001	0.0535618
ENSG00000100994.7	1.21156	0.0535866
ENSG00000169217.4	1.16874	0.0537058
ENSG00000269374.1	0.492697	0.0537081
ENSG00000186104.6	0.74204	0.0537961
ENSG00000107290.9	0.456905	0.0538136
ENSG00000132024.13	1.1002	0.053892
ENSG00000172613.3	1.23294	0.0539221
ENSG00000204463.8	1.33917	0.0540696
ENSG00000158417.6	0.470178	0.0541487
ENSG00000175029.12	0.746389	0.0541767
ENSG00000188512.5	0.529786	0.0542516
ENSG00000167264.13	1.68982	0.0542605
ENSG00000168890.9	1.18567	0.0544801
ENSG00000148835.9	0.570705	0.0545141
ENSG00000152904.7	0.511763	0.05457
ENSG00000144840.4	0.559523	0.0546724
ENSG00000177855.8	0.710626	0.0546796
ENSG00000161013.12	1.25249	0.0548291
ENSG00000150990.3	1.25692	0.0548694
ENSG00000132471.7	1.18971	0.0549155
ENSG00000204802.3	1.201	0.0549601
ENSG00000105438.4	1.25912	0.0549921
ENSG00000005007.8	1.25242	0.0550111
ENSG00000117676.9	1.15863	0.0550844
ENSG00000170456.10	0.484543	0.0552041
ENSG00000163378.9	0.537332	0.055249
ENSG00000136717.10	1.14799	0.0552527
ENSG00000126267.4	1.17504	0.055408
ENSG00000176715.11	1.09258	0.0554208
ENSG00000168301.8	0.52729	0.0554693
ENSG00000013375.11	0.477556	0.0555978
ENSG00000114686.4	0.690779	0.0559361
ENSG00000167770.7	1.16637	0.0560489
ENSG00000131788.11	1.07892	0.0560599
ENSG00000185864.12	0.573216	0.0562602
ENSG00000258613.1	0.614346	0.0562676
ENSG00000143819.8	1.26092	0.0562706
ENSG00000205155.3	1.24791	0.0563257
ENSG00000224058.2	0.710096	0.0563902
ENSG00000111640.10	1.20799	0.0564556
ENSG00000140948.7	0.668846	0.0565015
ENSG00000138030.8	1.63572	0.0565089
ENSG00000134058.6	0.67366	0.0565733
ENSG00000131711.10	0.394355	0.0566242
ENSG00000142453.7	1.19281	0.0566292
ENSG00000197343.6	0.582195	0.0567069
ENSG00000146576.8	1.25113	0.0567588
ENSG00000249471.3	1.19588	0.0567903
ENSG00000103148.11	1.27482	0.0568019
ENSG00000072506.8	1.22925	0.0568754
ENSG00000182378.8	1.22475	0.0569114
ENSG00000048140.13	1.19965	0.0569206
ENSG00000125835.13	1.2243	0.0570821
ENSG00000125841.8	1.29686	0.0570962
ENSG00000070501.7	0.711402	0.0571138
ENSG00000127445.9	1.27943	0.0571824
ENSG00000127948.9	1.24139	0.0572266
ENSG00000186106.7	0.702992	0.0572315
ENSG00000116584.13	1.26186	0.0572332
ENSG00000101057.11	1.38648	0.0572422
ENSG00000160087.16	1.13206	0.0574177
ENSG00000124549.10	0.393342	0.0575531
ENSG00000006451.3	0.606889	0.0578403
ENSG00000105245.5	1.22069	0.0578884
ENSG00000161904.7	1.17934	0.0579154
ENSG00000198189.6	0.554823	0.058019
ENSG00000196776.10	0.695639	0.0580251
ENSG00000173039.14	1.16528	0.0580295
ENSG00000110076.14	1.46192	0.0580911
ENSG00000198952.7	1.1647	0.0581011
ENSG00000124279.7	0.549536	0.0581291
ENSG00000104853.11	1.22535	0.0582276
ENSG00000126524.5	0.568612	0.0582666
ENSG00000196476.7	1.25851	0.0582716
ENSG00000130165.6	1.15055	0.0584
ENSG00000185710.5	0.763218	0.0585606
ENSG00000180574.3	0.471268	0.0585901
ENSG00000213676.6	1.15914	0.0586216
ENSG00000116120.8	0.673403	0.0586823
ENSG00000075711.16	0.441441	0.0587043
ENSG00000117399.9	1.24309	0.0589242
ENSG00000089486.12	1.24665	0.058931
ENSG00000099381.12	1.17119	0.058986
ENSG00000161999.7	1.36901	0.0590189
ENSG00000204371.7	1.19126	0.059172
ENSG00000154370.9	1.29252	0.0593373
ENSG00000140406.2	1.29533	0.0594236
ENSG00000213619.5	1.15143	0.0594572
ENSG00000116455.9	1.32222	0.0595292
ENSG00000162851.6	0.618071	0.0595363
ENSG00000255062.1	2.69485	0.0596784
ENSG00000107175.6	1.21969	0.0598596
ENSG00000101166.11	0.629111	0.0599189
ENSG00000226415.1	1.30104	0.0599244
ENSG00000113763.6	1.44175	0.0600774
ENSG00000120833.9	0.662963	0.0601028
ENSG00000136143.9	0.428282	0.0601088
ENSG00000119950.16	0.674386	0.0601193
ENSG00000141556.16	1.27672	0.0602462
ENSG00000198837.5	1.19062	0.0602771
ENSG00000043514.11	0.659655	0.0606131
ENSG00000104524.9	1.5389	0.0606422
ENSG00000177679.14	1.31286	0.0608159
ENSG00000060982.10	0.647495	0.0608329
ENSG00000196550.6	0.545809	0.0608558
ENSG00000157350.8	1.20513	0.0608588
ENSG00000235552.4	0.72742	0.0609019
ENSG00000088038.13	1.20246	0.0609211
ENSG00000167302.5	1.10601	0.0611253
ENSG00000116809.7	1.18537	0.0612785
ENSG00000173976.11	1.51207	0.0613912
ENSG00000115935.12	0.560908	0.0614306
ENSG00000168701.14	1.15825	0.0614589
ENSG00000080822.12	0.619215	0.0615077
ENSG00000197358.8	0.796302	0.0615337
ENSG00000135127.7	1.09108	0.0615563
ENSG00000206503.7	1.23241	0.0616294
ENSG00000123240.12	0.495292	0.0616844
ENSG00000118482.7	0.426938	0.0619468
ENSG00000099822.2	1.1987	0.0619672
ENSG00000072042.8	0.583697	0.0620509
ENSG00000133943.16	1.17748	0.0621633
ENSG00000185950.7	0.677294	0.0621955
ENSG00000168763.11	1.15941	0.0623434
ENSG00000130175.5	1.29994	0.0623628
ENSG00000186743.2	1.28288	0.0623896
ENSG00000116679.11	0.60418	0.0623954
ENSG00000173914.7	1.21889	0.0624063
ENSG00000176087.10	1.16513	0.0624413
ENSG00000136802.7	1.10826	0.0624794
ENSG00000104885.13	1.16261	0.062499
ENSG00000189077.6	1.20952	0.0625183
ENSG00000155816.15	0.622036	0.0625363
ENSG00000109107.9	1.20124	0.0626955
ENSG00000021300.9	1.16586	0.0627947
ENSG00000132950.14	0.329723	0.0628448
ENSG00000243759.1	0.68712	0.0628721
ENSG00000186635.10	1.22841	0.0628899
ENSG00000196305.13	0.528985	0.0629932
ENSG00000159082.13	0.514484	0.063013
ENSG00000136897.6	0.478245	0.0632243
ENSG00000126368.5	1.50775	0.0633004
ENSG00000187778.9	1.2345	0.0633056
ENSG00000005893.11	0.734404	0.0633259
ENSG00000080189.10	1.27849	0.0634189
ENSG00000185515.10	0.479058	0.0634314
ENSG00000180228.8	0.765856	0.063538
ENSG00000011009.6	1.20353	0.0635462
ENSG00000133393.8	0.540499	0.0636838
ENSG00000181104.6	0.564374	0.0637249
ENSG00000125505.12	1.26605	0.063785
ENSG00000214160.5	1.27879	0.0639023
ENSG00000065526.6	0.502667	0.0639557
ENSG00000133119.8	0.644514	0.0639791
ENSG00000224531.4	0.640102	0.0639926
ENSG00000140320.7	1.15673	0.0641067
ENSG00000090432.5	1.22717	0.0642489
ENSG00000177051.5	1.1626	0.064249
ENSG00000229256.1	0.583765	0.0643022
ENSG00000097021.15	1.31191	0.0643832
ENSG00000156959.7	1.3741	0.0643873
ENSG00000146433.8	0.450056	0.0644034
ENSG00000027869.7	1.25996	0.0645762
ENSG00000244242.1	1.38937	0.0645926
ENSG00000160796.12	1.40496	0.0646029
ENSG00000162840.3	1.79612	0.0646037
ENSG00000095951.12	0.454136	0.0646735
ENSG00000115368.5	0.309314	0.0647624
ENSG00000038358.10	1.13909	0.0647828
ENSG00000159753.9	1.2793	0.0649263
ENSG00000148572.10	0.610797	0.0650796
ENSG00000182108.5	1.26311	0.0651323
ENSG00000017483.10	1.2624	0.0651651
ENSG00000167291.11	1.10044	0.0651716
ENSG00000108515.13	1.16415	0.0651719
ENSG00000172890.7	0.954591	0.0651881
ENSG00000136156.8	0.694729	0.0652411
ENSG00000196517.7	1.33971	0.0652598
ENSG00000177556.7	1.26493	0.0653142
ENSG00000188283.7	0.711644	0.0653381
ENSG00000197951.4	1.2944	0.0655243
ENSG00000228409.1	0.308157	0.0655599
ENSG00000158711.9	0.497525	0.0655989
ENSG00000204524.5	0.511533	0.0656144
ENSG00000104960.11	1.36094	0.0656526
ENSG00000109066.9	1.28121	0.0657297
ENSG00000241061.2	0.722463	0.0657366
ENSG00000108773.6	1.2562	0.0657791
ENSG00000141576.10	1.16212	0.0658049
ENSG00000196998.11	1.24557	0.0659222
ENSG00000197766.3	1.62926	0.0659278
ENSG00000167566.12	1.27376	0.0660259
ENSG00000140464.15	1.28396	0.0660748
ENSG00000073111.9	1.26999	0.066119
ENSG00000105229.2	1.12795	0.0661194
ENSG00000183207.8	1.28749	0.0661486
ENSG00000256060.2	0.846961	0.0662194
ENSG00000135829.12	0.617099	0.0662248
ENSG00000100393.9	0.570786	0.0664034
ENSG00000227176.1	0.134942	0.0664494
ENSG00000128011.4	1.2133	0.0664721
ENSG00000117133.6	0.623722	0.0664803
ENSG00000267424.1	2.14014	0.0664879
ENSG00000138279.11	0.679186	0.0666275
ENSG00000134809.4	1.1684	0.0666372
ENSG00000169220.13	1.30358	0.0667727
ENSG00000087074.7	1.14396	0.0668301
ENSG00000143797.7	0.493763	0.0668862
ENSG00000183520.7	0.704881	0.0669455
ENSG00000170043.7	1.18504	0.0669473
ENSG00000172757.8	1.23356	0.0669594
ENSG00000167552.9	1.2639	0.0669794
ENSG00000161847.9	1.30985	0.067035
ENSG00000180817.7	0.640247	0.0670583
ENSG00000188002.6	0.659614	0.0671279
ENSG00000120727.8	0.642804	0.0672499
ENSG00000130338.8	0.35139	0.0673318
ENSG00000131650.9	1.27122	0.0673636
ENSG00000213453.3	1.75809	0.0673713
ENSG00000163577.3	0.676039	0.0675457
ENSG00000102158.15	0.635172	0.0675942
ENSG00000110881.7	1.33457	0.0676149
ENSG00000100138.9	1.1678	0.0676198
ENSG00000042429.6	0.642414	0.0676295
ENSG00000233406.4	1.19437	0.0676865
ENSG00000136738.10	0.53492	0.0677765
ENSG00000167967.11	1.07177	0.0678645
ENSG00000085721.8	0.573116	0.0678875
ENSG00000079805.12	1.19579	0.0679528
ENSG00000157869.10	0.652363	0.068001
ENSG00000164087.3	1.45378	0.0680034
ENSG00000173598.9	0.686307	0.068025
ENSG00000086065.9	0.611409	0.0681258
ENSG00000143545.4	0.724486	0.0682003
ENSG00000105376.4	1.32356	0.0682313
ENSG00000183955.8	0.659965	0.0682789
ENSG00000102390.6	0.496779	0.0683239
ENSG00000255198.3	1.05251	0.06835
ENSG00000077080.5	1.45687	0.0684355
ENSG00000236165.1	1.17466	0.0684798
ENSG00000146282.13	0.607388	0.0685117
ENSG00000116747.8	0.417326	0.0685154
ENSG00000127884.4	1.21981	0.068516
ENSG00000074054.13	0.45328	0.0685429
ENSG00000151461.15	0.590363	0.068593
ENSG00000111206.8	1.16638	0.0685983
ENSG00000125901.5	1.17487	0.0688473
ENSG00000137038.7	1.23347	0.0689674
ENSG00000105968.14	0.862709	0.0689842
ENSG00000073584.14	0.642957	0.0693596
ENSG00000170385.9	0.583977	0.0694378
ENSG00000174669.7	1.47713	0.069475
ENSG00000148798.5	0.701167	0.0695582
ENSG00000089234.11	0.609556	0.0695826
ENSG00000088930.6	0.610995	0.0695993
ENSG00000261557.1	0.802623	0.0696134
ENSG00000124767.6	0.635686	0.0696352
ENSG00000114631.10	1.22415	0.0696571
ENSG00000244038.5	1.18986	0.0696606
ENSG00000105325.9	1.2047	0.0698147
ENSG00000141510.11	1.32017	0.0698416
ENSG00000108344.10	1.21089	0.0699824
ENSG00000173264.9	1.32488	0.0701002
ENSG00000109501.9	1.33458	0.070113
ENSG00000037897.12	1.0754	0.0702053
ENSG00000162433.10	0.689203	0.0702264
ENSG00000186907.3	1.32996	0.0703251
ENSG00000114544.11	1.21476	0.0703623
ENSG00000144827.4	0.62244	0.0703992
ENSG00000057294.9	0.545009	0.0704044
ENSG00000214765.4	0.679654	0.0704535
ENSG00000215126.6	0.576386	0.0707153
ENSG00000117408.6	1.2481	0.0707761
ENSG00000185803.4	1.27751	0.0707783
ENSG00000170471.10	0.552141	0.0708689
ENSG00000272173.1	1.85218	0.0709265
ENSG00000145817.12	0.567512	0.0709603
ENSG00000071859.10	1.15184	0.0709812
ENSG00000257588.1	1.41301	0.0710114
ENSG00000165948.6	1.17675	0.0710398
ENSG00000120860.6	0.636943	0.071054
ENSG00000023318.7	0.632295	0.0710595
ENSG00000175730.7	1.2947	0.0711667
ENSG00000185074.7	1.3253	0.0711816
ENSG00000128590.4	0.632928	0.0712843
ENSG00000109113.13	1.24678	0.0713572
ENSG00000127774.6	1.27244	0.0715403
ENSG00000130038.5	0.535557	0.0715619
ENSG00000116741.6	0.655435	0.0715775
ENSG00000129055.8	0.683754	0.0717347
ENSG00000175826.7	1.29933	0.0718207
ENSG00000246228.2	0.736746	0.0718402
ENSG00000244306.5	0.64861	0.071978
ENSG00000165533.14	0.545944	0.0719858
ENSG00000168062.5	1.12174	0.0720703
ENSG00000229097.1	0.602091	0.0721114
ENSG00000105221.12	1.17839	0.0721345
ENSG00000223756.2	1.45718	0.072175
ENSG00000179363.6	2.04631	0.0721758
ENSG00000105619.9	1.23977	0.0721905
ENSG00000158882.8	1.20162	0.0722096
ENSG00000138629.11	1.29306	0.072257
ENSG00000163870.10	1.27965	0.0723456
ENSG00000171302.12	1.2171	0.0724159
ENSG00000143373.13	1.20612	0.0724756
ENSG00000136982.5	0.387456	0.0725044
ENSG00000167775.6	1.32323	0.0725046
ENSG00000266962.1	1.32977	0.072545
ENSG00000109576.9	0.598103	0.0725521
ENSG00000169592.10	1.26963	0.0726537
ENSG00000130741.6	0.603251	0.072655
ENSG00000100439.6	1.2104	0.0727846
ENSG00000101439.4	1.2688	0.0728259
ENSG00000149781.8	0.731729	0.0728695
ENSG00000241015.2	0.591801	0.0728951
ENSG00000105671.7	1.23754	0.0729559
ENSG00000137806.4	0.735627	0.0731855
ENSG00000174197.12	0.430926	0.0732033
ENSG00000180900.12	1.21386	0.0732527
ENSG00000166471.6	0.601063	0.07353
ENSG00000164244.16	0.66341	0.0736004
ENSG00000181019.8	1.281	0.0736692
ENSG00000108961.9	1.45056	0.0736813
ENSG00000100321.10	1.33784	0.0737225
ENSG00000225417.1	0.671252	0.0737392
ENSG00000119862.8	0.570403	0.0737529
ENSG00000135622.8	1.26912	0.0739018
ENSG00000070886.6	1.39938	0.0740514
ENSG00000260442.1	1.44225	0.0740615
ENSG00000025156.8	0.463199	0.0741339
ENSG00000167693.12	1.26265	0.0741736
ENSG00000034053.10	1.18084	0.0742073
ENSG00000144591.13	1.17922	0.0742663
ENSG00000160218.8	0.642644	0.0744202
ENSG00000169683.3	1.28921	0.0744492
ENSG00000196199.9	0.650369	0.0744901
ENSG00000143653.9	0.732674	0.0745773
ENSG00000063015.15	1.55346	0.0747289
ENSG00000169689.10	1.239	0.0747745
ENSG00000197601.8	0.451073	0.0748078
ENSG00000128656.9	0.589067	0.0748198
ENSG00000143570.13	1.23109	0.0749416
ENSG00000175567.4	1.36801	0.0749587
ENSG00000104765.10	0.631787	0.0750133
ENSG00000162441.7	0.629827	0.0751299
ENSG00000117448.9	1.25068	0.0752123
ENSG00000171703.12	1.36428	0.0752269
ENSG00000166881.5	0.521527	0.0753853
ENSG00000179958.4	1.14438	0.0754709
ENSG00000205707.6	0.178013	0.0754942
ENSG00000125870.6	0.659049	0.0755014
ENSG00000165934.8	0.437659	0.0755096
ENSG00000204237.4	1.25354	0.0755358
ENSG00000196323.7	0.743724	0.0757833
ENSG00000225259.3	0.602138	0.0759698
ENSG00000263179.1	0.760843	0.0760063
ENSG00000121067.13	0.596491	0.076047
ENSG00000117758.9	0.551471	0.0761278
ENSG00000053372.4	1.21495	0.0761526
ENSG00000164405.6	1.17448	0.0761686
ENSG00000146278.10	0.737468	0.0762891
ENSG00000197312.7	0.450446	0.0765109
ENSG00000227877.2	1.34412	0.0765113
ENSG00000174684.6	1.31696	0.0767955
ENSG00000172046.14	1.14866	0.0768042
ENSG00000075131.5	0.498314	0.0769876
ENSG00000006007.7	0.782123	0.077028
ENSG00000100644.12	0.34201	0.0771645
ENSG00000144647.5	1.30489	0.0773838
ENSG00000073670.9	1.68258	0.0774166
ENSG00000235720.1	0.576047	0.0775702
ENSG00000205763.9	0.716037	0.0777529
ENSG00000228782.3	0.713076	0.0778176
ENSG00000167792.7	1.24632	0.0778197
ENSG00000124532.10	0.611056	0.0778735
ENSG00000133136.3	0.7975	0.077913
ENSG00000163635.13	0.436579	0.0779376
ENSG00000146676.5	0.580713	0.0779655
ENSG00000186298.7	0.597324	0.0779957
ENSG00000127928.8	0.466963	0.0780217
ENSG00000141198.9	0.645825	0.0780841
ENSG00000162706.8	1.27616	0.0780846
ENSG00000117000.8	0.365358	0.0781385
ENSG00000006652.9	0.58254	0.0782156
ENSG00000155959.6	0.501808	0.0783182
ENSG00000214832.4	0.480071	0.0783872
ENSG00000187713.5	1.20612	0.0784427
ENSG00000103495.9	1.25832	0.0785364
ENSG00000197006.9	0.641859	0.0787082
ENSG00000111802.9	0.578286	0.0787627
ENSG00000100280.12	1.26503	0.0787886
ENSG00000175866.11	1.29877	0.0789958
ENSG00000079999.9	1.19041	0.0790407
ENSG00000078237.4	0.580219	0.0790613
ENSG00000214544.3	0.728751	0.0791029
ENSG00000146731.6	0.589992	0.0791132
ENSG00000160606.6	1.26644	0.0791542
ENSG00000100124.8	1.21889	0.079239
ENSG00000205639.5	1.30665	0.0792971
ENSG00000116489.8	0.466865	0.0793081
ENSG00000100083.14	1.23362	0.0793345
ENSG00000237211.2	0.564998	0.0793368
ENSG00000188573.7	1.31976	0.0793775
ENSG00000120805.9	0.560304	0.0793906
ENSG00000104863.7	1.54347	0.0794701
ENSG00000161980.5	1.17386	0.0796458
ENSG00000145736.10	0.6042	0.079657
ENSG00000132801.5	1.18992	0.0797122
ENSG00000147677.6	0.666014	0.0797836
ENSG00000173933.15	0.637498	0.0797951
ENSG00000132394.6	1.23657	0.0798075
ENSG00000155393.8	0.62793	0.0798225
ENSG00000115107.15	1.13099	0.0798479
ENSG00000090889.10	0.539341	0.0798831
ENSG00000167703.10	1.23295	0.0799408
ENSG00000112234.4	0.551129	0.080004
ENSG00000173581.3	1.20328	0.080254
ENSG00000115275.7	1.28566	0.0803178
ENSG00000112159.7	0.416242	0.0803321
ENSG00000136628.13	0.391599	0.0803411
ENSG00000214941.3	1.31888	0.0803488
ENSG00000217128.7	0.363891	0.0803698
ENSG00000163349.17	0.516091	0.0804636
ENSG00000139168.3	0.610626	0.0804713
ENSG00000064601.12	1.19881	0.0804779
ENSG00000126602.6	1.25096	0.0805477
ENSG00000242272.1	0.396386	0.0806631
ENSG00000133069.10	1.40047	0.0806645
ENSG00000127870.12	0.461901	0.0806678
ENSG00000011028.9	1.26595	0.0806811
ENSG00000106086.14	0.423087	0.0807061
ENSG00000107821.10	1.2965	0.0807348
ENSG00000103266.6	1.32364	0.0807395
ENSG00000100505.9	0.631612	0.0809231
ENSG00000141428.12	0.555337	0.080955
ENSG00000106554.7	0.724605	0.0810192
ENSG00000172531.10	1.22561	0.0810431
ENSG00000151615.3	0.782769	0.081065
ENSG00000166451.9	0.810386	0.0811101
ENSG00000162576.12	1.3795	0.0811566
ENSG00000180581.6	0.569818	0.0812443
ENSG00000126088.8	1.09682	0.0813215
ENSG00000132005.4	1.27027	0.0814231
ENSG00000164117.8	0.741537	0.0814273
ENSG00000134283.13	0.571999	0.081428
ENSG00000154277.8	1.17507	0.0814437
ENSG00000116903.6	0.435692	0.0814684
ENSG00000074219.9	1.32028	0.081528
ENSG00000138386.12	0.394929	0.0815415
ENSG00000139350.7	0.331135	0.0816961
ENSG00000253680.1	0.356757	0.0818374
ENSG00000125753.9	1.25149	0.0819213
ENSG00000145414.4	0.883485	0.0819386
ENSG00000127837.5	1.15849	0.0819625
ENSG00000136450.8	0.645104	0.0821456
ENSG00000076662.5	1.28191	0.0822099
ENSG00000214140.6	1.31246	0.0822549
ENSG00000100532.7	0.581975	0.0822933
ENSG00000168389.13	1.44678	0.0823173
ENSG00000170632.9	0.714003	0.0823373
ENSG00000118217.5	0.639756	0.0824084
ENSG00000100697.10	0.447617	0.0824708
ENSG00000101608.8	0.735711	0.0825217
ENSG00000241127.3	0.567563	0.0825338
ENSG00000155329.7	0.40928	0.0825393
ENSG00000100300.13	1.36736	0.082568
ENSG00000183458.9	0.805459	0.0830354
ENSG00000148841.11	1.20732	0.0831968
ENSG00000115839.13	0.440719	0.0832536
ENSG00000118518.11	0.456928	0.083273
ENSG00000171492.10	0.422796	0.0832743
ENSG00000168002.7	1.11558	0.0833072
ENSG00000123472.8	0.69639	0.0833376
ENSG00000157870.10	1.48538	0.0834384
ENSG00000078304.15	0.597432	0.0834491
ENSG00000133250.9	1.2374	0.0835827
ENSG00000119718.6	1.19131	0.0836015
ENSG00000170522.5	0.475074	0.083606
ENSG00000124333.10	0.444873	0.0836156
ENSG00000184117.7	1.18682	0.0836994
ENSG00000140854.8	1.34357	0.0837326
ENSG00000170791.13	0.594656	0.0837329
ENSG00000175182.9	1.42372	0.083837
ENSG00000204231.6	1.22801	0.0838383
ENSG00000085552.12	1.24091	0.0838537
ENSG00000119801.8	0.679477	0.0838596
ENSG00000117697.10	0.729335	0.0838641
ENSG00000198373.8	1.21569	0.0839424
ENSG00000168517.6	1.30631	0.0839719
ENSG00000170540.10	0.63773	0.0840157
ENSG00000107816.13	1.22856	0.0840367
ENSG00000196636.7	0.673255	0.0840462
ENSG00000138069.12	0.659109	0.0840956
ENSG00000175130.6	1.22154	0.0841063
ENSG00000198208.7	1.27773	0.0841099
ENSG00000231822.1	0.358423	0.0841545
ENSG00000156990.10	1.1359	0.0842544
ENSG00000101868.6	0.399305	0.0842647
ENSG00000111775.2	1.19386	0.0845315
ENSG00000131043.7	1.31368	0.0845445
ENSG00000169203.12	0.671447	0.0846319
ENSG00000198826.6	0.323437	0.0846348
ENSG00000140553.12	1.22973	0.0846846
ENSG00000138443.11	0.642238	0.0847539
ENSG00000070061.10	0.45338	0.0847836
ENSG00000213015.4	1.26311	0.0847905
ENSG00000138073.9	1.23733	0.0848069
ENSG00000161692.13	1.14411	0.0848414
ENSG00000223459.4	0.486561	0.0849033
ENSG00000204386.6	1.19615	0.0849177
ENSG00000155229.16	1.25709	0.084951
ENSG00000090006.13	1.21169	0.0849607
ENSG00000113456.14	0.75594	0.0849758
ENSG00000105402.3	1.17802	0.0850216
ENSG00000164548.6	0.505431	0.0850796
ENSG00000115942.4	0.473152	0.0852459
ENSG00000198382.4	0.566321	0.0852782
ENSG00000138074.10	1.25878	0.0852819
ENSG00000177963.8	1.13291	0.085292
ENSG00000132153.10	1.20839	0.085331
ENSG00000083444.12	1.25241	0.0853616
ENSG00000164626.8	1.21477	0.0853769
ENSG00000157625.11	0.40647	0.0853909
ENSG00000107937.14	0.587615	0.0854277
ENSG00000205476.4	1.13356	0.0854405
ENSG00000118960.8	1.24687	0.0855087
ENSG00000116857.12	1.19945	0.0855772
ENSG00000113597.13	0.325184	0.0856027
ENSG00000139637.9	1.25353	0.0856766
ENSG00000176171.7	0.791408	0.0857322
ENSG00000144566.6	0.446795	0.0857716
ENSG00000213722.4	1.19438	0.0857949
ENSG00000173801.12	1.22695	0.0860333
ENSG00000184203.3	0.580189	0.0860366
ENSG00000006625.13	0.715712	0.0861177
ENSG00000116353.11	1.16702	0.086135
ENSG00000154945.6	0.742928	0.0861575
ENSG00000109670.9	0.562152	0.0861645
ENSG00000176531.6	1.28413	0.0861939
ENSG00000178035.7	1.19942	0.0862888
ENSG00000196372.8	1.20031	0.086293
ENSG00000132612.14	1.14524	0.0863233
ENSG00000259802.1	0.582867	0.0863355
ENSG00000214253.4	1.23908	0.0863647
ENSG00000138433.11	0.434631	0.0864205
ENSG00000164924.13	0.616751	0.086432
ENSG00000163389.6	0.650457	0.0865927
ENSG00000155961.4	0.583781	0.0868419
ENSG00000133794.13	0.630071	0.0869825
ENSG00000164934.9	0.55846	0.0869985
ENSG00000136425.8	1.45615	0.0870168
ENSG00000161395.8	1.2845	0.0870529
ENSG00000198408.9	0.432338	0.0870643
ENSG00000102312.16	1.27022	0.087191
ENSG00000226209.1	0.740226	0.0873771
ENSG00000073792.11	0.546429	0.0875228
ENSG00000239809.1	1.36114	0.0875338
ENSG00000077713.14	0.644384	0.0875769
ENSG00000134825.9	1.16436	0.0875929
ENSG00000073921.13	0.426089	0.0876211
ENSG00000166822.8	0.59061	0.087644
ENSG00000159111.8	1.23617	0.0877426
ENSG00000269886.1	0.290229	0.0878235
ENSG00000174514.8	0.779933	0.0878609
ENSG00000103174.7	1.15471	0.0878997
ENSG00000085433.11	0.373912	0.0879153
ENSG00000114388.8	1.20534	0.0879846
ENSG00000146707.10	1.2382	0.088021
ENSG00000033030.9	0.552034	0.0880642
ENSG00000148459.11	0.779995	0.0880923
ENSG00000167695.10	1.0883	0.088117
ENSG00000132382.10	1.32048	0.088118
ENSG00000164889.8	1.32317	0.0882395
ENSG00000105270.10	1.26846	0.0882602
ENSG00000160469.12	1.34885	0.0882968
ENSG00000238227.3	1.38275	0.0883098
ENSG00000174516.10	1.64556	0.0883407
ENSG00000155621.10	0.537684	0.0884503
ENSG00000112759.12	1.26023	0.0885178
ENSG00000159259.7	1.13788	0.0886887
ENSG00000204172.7	0.603842	0.0887341
ENSG00000136937.8	0.563843	0.0887427
ENSG00000106636.3	1.11419	0.0887912
ENSG00000153391.11	0.928791	0.0888148
ENSG00000164733.16	1.21575	0.0889026
ENSG00000174177.8	1.22949	0.0890495
ENSG00000135404.7	1.16788	0.0891254
ENSG00000183828.10	1.4031	0.0891565
ENSG00000102898.7	1.15503	0.0892594
ENSG00000023191.12	1.25985	0.0893272
ENSG00000105281.8	1.22512	0.0894935
ENSG00000197746.9	1.24036	0.0895863
ENSG00000132017.6	1.24383	0.0896296
ENSG00000106683.10	1.24164	0.0897407
ENSG00000090674.11	1.16261	0.089814
ENSG00000092445.7	1.40852	0.0898247
ENSG00000171634.12	0.430936	0.0898836
ENSG00000165476.8	0.567952	0.0899397
ENSG00000137819.9	0.680528	0.0899422
ENSG00000136819.10	0.711886	0.0899637
ENSG00000167470.8	1.24345	0.0900177
ENSG00000196505.6	0.536605	0.0901516
ENSG00000159658.6	0.574106	0.0901517
ENSG00000027697.8	0.506356	0.0901527
ENSG00000067829.14	1.22073	0.0901593
ENSG00000160223.12	1.23601	0.0902419
ENSG00000143155.8	0.682433	0.0902432
ENSG00000135482.2	1.2094	0.0903132
ENSG00000128908.11	0.559042	0.0903487
ENSG00000133961.15	0.638672	0.0904037
ENSG00000240489.1	0.524225	0.0904629
ENSG00000134308.9	0.740819	0.090523
ENSG00000105649.5	1.43792	0.0906025
ENSG00000130724.4	1.11595	0.0907115
ENSG00000161057.6	0.742045	0.0907836
ENSG00000008869.7	0.491007	0.0907944
ENSG00000009844.11	0.567665	0.0908429
ENSG00000115020.12	0.374606	0.0908448
ENSG00000163166.9	0.548052	0.090849
ENSG00000236862.1	0.191878	0.0908647
ENSG00000186174.8	1.2989	0.0909541
ENSG00000107036.7	0.488503	0.09104
ENSG00000145293.10	0.655064	0.0911886
ENSG00000226328.2	0.854348	0.0912673
ENSG00000198612.6	0.721885	0.0915796
ENSG00000168488.14	1.14398	0.0916162
ENSG00000135655.9	0.436887	0.0917138
ENSG00000138381.5	0.421464	0.0917572
ENSG00000197217.8	0.648209	0.09176
ENSG00000157637.8	1.2215	0.0917891
ENSG00000043093.9	0.390634	0.0919782
ENSG00000110429.9	0.544726	0.0919842
ENSG00000162073.9	1.24006	0.092008
ENSG00000130479.6	1.30181	0.0920593
ENSG00000126391.9	1.23542	0.09211
ENSG00000143622.6	0.804811	0.0921308
ENSG00000140400.10	1.37131	0.0921569
ENSG00000133612.14	1.18828	0.0922319
ENSG00000111684.6	1.33342	0.0922423
ENSG00000113649.7	0.581399	0.0922946
ENSG00000094975.9	0.491588	0.092353
ENSG00000261963.2	1.73033	0.0923685
ENSG00000112078.9	0.480516	0.0923827
ENSG00000163479.9	1.22445	0.0923868
ENSG00000075413.13	0.529478	0.0924237
ENSG00000115053.11	0.578007	0.092432
ENSG00000183751.10	1.39787	0.0924362
ENSG00000118197.9	0.484518	0.0925106
ENSG00000158480.6	1.14674	0.0925279
ENSG00000178053.13	0.545417	0.0925493
ENSG00000196365.7	1.16941	0.0925522
ENSG00000113643.4	0.589839	0.0925785
ENSG00000167965.13	1.30738	0.0929387
ENSG00000075568.12	0.502131	0.0930254
ENSG00000163655.11	0.635121	0.0930792
ENSG00000105676.9	1.24962	0.0931039
ENSG00000168159.9	1.23501	0.0931279
ENSG00000105220.10	1.29772	0.0932446
ENSG00000122406.8	0.719234	0.0932588
ENSG00000135446.12	1.27045	0.0932854
ENSG00000150867.9	0.573113	0.0932938
ENSG00000132541.6	0.471136	0.0933938
ENSG00000142864.10	0.624472	0.0933952
ENSG00000165494.6	0.43268	0.0934487
ENSG00000164329.9	0.464314	0.0934774
ENSG00000197498.8	0.569508	0.0936032
ENSG00000104442.5	0.362348	0.0936265
ENSG00000119777.14	1.20506	0.0937069
ENSG00000115561.10	0.666506	0.0937581
ENSG00000198496.6	0.807365	0.0937588
ENSG00000135336.10	0.637321	0.0939043
ENSG00000170275.10	1.03973	0.0939994
ENSG00000124097.7	0.757947	0.0940903
ENSG00000185630.14	0.692737	0.0942085
ENSG00000246705.3	1.65964	0.0942505
ENSG00000099940.7	0.719447	0.0942585
ENSG00000225416.1	0.622444	0.0943342
ENSG00000114331.8	0.510585	0.0943456
ENSG00000151287.12	0.466853	0.094536
ENSG00000025770.14	1.247	0.0945544
ENSG00000147274.10	0.658827	0.0946258
ENSG00000182973.14	0.506922	0.0946306
ENSG00000172062.12	0.539552	0.0946735
ENSG00000101945.12	1.25163	0.0947138
ENSG00000167136.6	1.56914	0.0947445
ENSG00000143416.16	1.14809	0.0947715
ENSG00000135837.11	0.480825	0.0948012
ENSG00000215712.6	0.654375	0.0948709
ENSG00000167785.4	0.322383	0.0949371
ENSG00000213225.6	1.52308	0.095001
ENSG00000163362.6	1.25583	0.0950035
ENSG00000135736.5	1.52134	0.0950761
ENSG00000182810.5	1.31468	0.0951246
ENSG00000121905.5	1.22325	0.0951477
ENSG00000229932.2	0.594945	0.0952121
ENSG00000115568.11	1.13619	0.0953191
ENSG00000130726.7	1.27778	0.0953387
ENSG00000103671.5	0.612395	0.0953463
ENSG00000119335.12	0.625965	0.095384
ENSG00000181045.10	1.12008	0.0954202
ENSG00000164853.8	1.02853	0.0954482
ENSG00000163536.8	0.483622	0.0954489
ENSG00000092201.5	0.519742	0.0955576
ENSG00000206195.6	0.631431	0.0955837
ENSG00000103510.15	1.19522	0.0956124
ENSG00000170502.8	0.640366	0.0957111
ENSG00000184436.7	1.21355	0.0957353
ENSG00000189046.6	1.13368	0.0957641
ENSG00000124608.4	1.17789	0.095821
ENSG00000112773.11	0.364914	0.0958924
ENSG00000168256.13	1.26021	0.0959431
ENSG00000103994.12	0.507792	0.0959674
ENSG00000181741.7	0.597441	0.0959722
ENSG00000187742.10	0.417073	0.0960277
ENSG00000260874.1	2.20764	0.0960423
ENSG00000219682.3	0.542204	0.0960701
ENSG00000130382.7	1.22209	0.0960748
ENSG00000178802.13	1.33452	0.0960892
ENSG00000138107.7	1.27195	0.0961917
ENSG00000122140.6	1.25623	0.0962196
ENSG00000031823.10	1.14666	0.0963163
ENSG00000011638.6	1.19922	0.0963591
ENSG00000139636.11	1.12705	0.0963856
ENSG00000136807.7	1.21482	0.0964058
ENSG00000198026.6	1.24503	0.096416
ENSG00000184277.8	0.784176	0.0964204
ENSG00000160993.3	1.37672	0.0966012
ENSG00000114209.10	0.519527	0.0967503
ENSG00000101457.8	1.10712	0.0967659
ENSG00000104522.11	1.26544	0.0968246
ENSG00000141098.8	1.17125	0.0968786
ENSG00000130764.5	1.15461	0.0968977
ENSG00000149115.9	1.32315	0.0969103
ENSG00000175906.4	1.24638	0.0969416
ENSG00000236111.4	0.482518	0.0969794
ENSG00000134222.12	1.16069	0.0972242
ENSG00000077348.4	1.28906	0.097259
ENSG00000110108.5	1.28805	0.0973006
ENSG00000181625.13	1.23838	0.0973731
ENSG00000105298.9	1.2127	0.0973935
ENSG00000101444.8	1.33495	0.097627
ENSG00000105698.11	1.20289	0.0976752
ENSG00000258803.1	0.732449	0.0976861
ENSG00000125520.9	1.34554	0.0977012
ENSG00000270945.1	0.2684	0.097782
ENSG00000244187.3	1.62537	0.0978611
ENSG00000078808.12	1.21948	0.0978983
ENSG00000214810.4	0.545394	0.0979029
ENSG00000175662.13	1.18763	0.0979131
ENSG00000185262.7	1.20551	0.0979384
ENSG00000147912.8	1.23944	0.0979426
ENSG00000036549.8	0.332643	0.097962
ENSG00000072135.8	1.56915	0.0980072
ENSG00000111676.10	1.26649	0.0980325
ENSG00000214243.3	0.783057	0.0981276
ENSG00000139697.7	0.462953	0.0981501
ENSG00000130734.5	1.21841	0.0981552
ENSG00000175334.3	1.22401	0.0981605
ENSG00000113595.10	0.560028	0.0981844
ENSG00000104823.4	1.15703	0.098197
ENSG00000225265.1	1.67942	0.0982092
ENSG00000147548.12	0.402038	0.0982642
ENSG00000138035.10	0.439109	0.0983032
ENSG00000182362.9	1.13476	0.0984059
ENSG00000072778.15	1.41215	0.0984203
ENSG00000147144.8	1.32114	0.0984423
ENSG00000100567.8	0.607856	0.0984941
ENSG00000007171.12	1.39841	0.0987061
ENSG00000065559.10	0.575907	0.0987392
ENSG00000107819.9	1.29052	0.0988524
ENSG00000176973.7	1.16029	0.0989409
ENSG00000157881.9	1.05913	0.0989928
ENSG00000176343.5	1.59317	0.099032
ENSG00000137166.10	1.34737	0.0990332
ENSG00000111875.7	0.420995	0.0990798
ENSG00000117245.8	1.42752	0.0992832
ENSG00000267811.1	0.60544	0.0993239
ENSG00000130303.8	1.50491	0.0993614
ENSG00000248049.2	1.1446	0.0994101
ENSG00000239305.2	0.561944	0.0994102
ENSG00000169169.10	1.24613	0.0994458
ENSG00000127952.12	1.33569	0.0995447
ENSG00000239569.2	1.66894	0.099562
ENSG00000167900.7	1.21016	0.0995971
ENSG00000126464.9	1.31461	0.0996939
ENSG00000230204.1	1.42253	0.0997838
ENSG00000189343.6	1.19454	0.0998253
ENSG00000158850.10	1.14806	0.0998816
ENSG00000165905.12	1.19466	0.0999001
ENSG00000186501.10	1.24476	0.0999349
ENSG00000183496.5	0.675544	0.0999428
ENSG00000162413.12	1.18139	0.099984
ENSG00000118007.8	0.311835	0.100117
ENSG00000108219.10	1.07073	0.10012
ENSG00000241878.5	0.916858	0.100128
ENSG00000080371.4	0.567719	0.100297
ENSG00000100526.15	0.68803	0.100471
ENSG00000182853.7	3.14253	0.1005
ENSG00000138750.10	0.445713	0.10056
ENSG00000100246.8	1.29904	0.100656
ENSG00000132639.8	0.694049	0.100686
ENSG00000164172.14	0.648795	0.100703
ENSG00000006118.10	1.29535	0.100714
ENSG00000143643.8	0.569317	0.100731
ENSG00000087299.7	0.797753	0.100737
ENSG00000156110.9	0.501118	0.10083
ENSG00000153037.8	0.618332	0.100843
ENSG00000235043.2	1.28584	0.10086
ENSG00000161091.8	1.18538	0.100904
ENSG00000015532.5	1.20751	0.100936
ENSG00000181274.5	1.17151	0.101045
ENSG00000188234.9	0.742308	0.101143
ENSG00000211450.5	1.24701	0.10122
ENSG00000237821.1	0.602126	0.101338
ENSG00000085491.11	0.671285	0.101381
ENSG00000136436.10	0.577079	0.101392
ENSG00000177830.13	1.30808	0.101458
ENSG00000138095.14	0.376989	0.101485
ENSG00000065268.6	1.23111	0.101485
ENSG00000165312.5	0.656676	0.101516
ENSG00000109072.9	1.30117	0.101629
ENSG00000145782.8	0.622015	0.101644
ENSG00000254858.5	1.24756	0.101697
ENSG00000126890.13	1.44259	0.101708
ENSG00000070047.7	1.20242	0.10182
ENSG00000100418.7	1.23217	0.10185
ENSG00000272079.1	1.8457	0.101872
ENSG00000139722.2	1.15327	0.101875
ENSG00000213985.4	0.249032	0.101897
ENSG00000241429.1	0.756314	0.101972
ENSG00000166165.8	1.34836	0.102
ENSG00000184785.4	0.252892	0.102003
ENSG00000176410.7	1.29709	0.102087
ENSG00000119912.11	0.606254	0.10213
ENSG00000233369.3	0.546094	0.102262
ENSG00000163660.7	0.663172	0.102268
ENSG00000180425.7	1.33755	0.102355
ENSG00000196961.8	1.25637	0.102386
ENSG00000110080.14	1.21804	0.102546
ENSG00000130204.8	1.25277	0.102561
ENSG00000185236.7	1.25637	0.102678
ENSG00000146828.13	1.14573	0.102681
ENSG00000116473.10	0.606473	0.102744
ENSG00000144655.10	1.24242	0.102783
ENSG00000125458.2	1.23258	0.102799
ENSG00000233205.1	1.25339	0.102966
ENSG00000181029.7	1.64972	0.102967
ENSG00000100941.4	0.451241	0.102969
ENSG00000239523.1	0.397741	0.103086
ENSG00000164815.6	0.515966	0.103126
ENSG00000100281.9	0.589723	0.10327
ENSG00000092531.5	0.754006	0.103303
ENSG00000137073.16	0.782755	0.103336
ENSG00000171497.4	0.602958	0.103498
ENSG00000110497.10	1.15285	0.103572
ENSG00000205302.2	0.388131	0.103578
ENSG00000104221.8	1.12749	0.103666
ENSG00000137309.15	1.33161	0.103759
ENSG00000165512.4	0.468989	0.103833
ENSG00000112667.8	1.31728	0.103854
ENSG00000130751.5	1.31111	0.103855
ENSG00000143162.7	0.581605	0.103915
ENSG00000143224.13	1.13285	0.103918
ENSG00000183386.5	1.53383	0.104174
ENSG00000123739.6	0.576118	0.104206
ENSG00000253506.1	0.551449	0.104291
ENSG00000160193.7	1.29833	0.104379
ENSG00000175606.6	0.641324	0.104428
ENSG00000258895.1	0.312813	0.104488
ENSG00000049618.17	0.616709	0.104497
ENSG00000140199.7	0.506828	0.104518
ENSG00000128595.12	0.575005	0.104701
ENSG00000090932.6	1.37678	0.104722
ENSG00000112282.13	0.467129	0.104768
ENSG00000215093.3	0.773767	0.104853
ENSG00000176018.8	0.347592	0.104999
ENSG00000104825.12	1.10403	0.105028
ENSG00000159079.14	0.86269	0.105148
ENSG00000076944.10	1.09345	0.105187
ENSG00000126773.8	0.312613	0.105219
ENSG00000229809.4	1.7396	0.10522
ENSG00000166266.9	0.371911	0.105369
ENSG00000050393.7	0.671339	0.105397
ENSG00000196544.6	1.12356	0.105483
ENSG00000133131.10	0.405563	0.105608
ENSG00000136631.8	0.636927	0.105762
ENSG00000099999.10	1.22594	0.105794
ENSG00000104231.6	0.577065	0.10585
ENSG00000183020.9	1.14286	0.105894
ENSG00000164294.9	0.556766	0.105942
ENSG00000153487.11	0.930932	0.105965
ENSG00000198258.6	1.11136	0.106097
ENSG00000104969.5	1.25573	0.106206
ENSG00000264350.1	0.828806	0.106216
ENSG00000143575.10	1.18765	0.106224
ENSG00000196914.4	0.546166	0.106248
ENSG00000008056.8	1.2093	0.106251
ENSG00000178188.10	1.20048	0.106286
ENSG00000255138.1	1.52407	0.106304
ENSG00000123352.13	0.680469	0.106341
ENSG00000103194.11	0.623534	0.106369
ENSG00000140939.10	1.28285	0.106407
ENSG00000010256.6	1.2909	0.106424
ENSG00000132912.8	0.580586	0.106451
ENSG00000238142.1	0.602603	0.106458
ENSG00000000419.8	0.510931	0.106562
ENSG00000213260.3	0.501151	0.10664
ENSG00000067167.3	0.539717	0.106657
ENSG00000119685.15	0.489478	0.106808
ENSG00000104976.7	1.27332	0.106834
ENSG00000145740.14	0.60728	0.106937
ENSG00000145194.13	1.27986	0.107013
ENSG00000198720.8	1.32673	0.107053
ENSG00000105185.7	0.575703	0.107071
ENSG00000152782.12	0.642033	0.107187
ENSG00000102181.15	1.22486	0.107231
ENSG00000148158.12	0.613229	0.107271
ENSG00000071246.6	1.47451	0.107278
ENSG00000229944.2	0.693471	0.107426
ENSG00000113558.14	0.770536	0.107452
ENSG00000197070.9	1.57591	0.107458
ENSG00000135069.9	0.722782	0.107541
ENSG00000116285.8	0.575529	0.107567
ENSG00000011105.7	1.23051	0.107667
ENSG00000172270.14	1.30518	0.107708
ENSG00000160094.10	1.33522	0.107713
ENSG00000188807.8	1.26163	0.107723
ENSG00000135472.4	1.48813	0.107723
ENSG00000143258.11	1.18383	0.107815
ENSG00000138439.10	0.612026	0.107854
ENSG00000129518.4	0.736975	0.107881
ENSG00000171681.8	0.382162	0.107881
ENSG00000160716.4	1.25143	0.108018
ENSG00000167657.7	1.26272	0.108106
ENSG00000117523.11	0.476668	0.108131
ENSG00000105135.11	1.35097	0.108149
ENSG00000152359.10	0.454538	0.108156
ENSG00000218891.2	1.15141	0.108216
ENSG00000153044.5	0.425343	0.108224
ENSG00000122359.13	1.30269	0.108225
ENSG00000238172.1	1.71164	0.108331
ENSG00000126698.6	0.76882	0.108331
ENSG00000110492.11	1.32138	0.10843
ENSG00000089159.11	1.16305	0.108494
ENSG00000077097.9	0.395999	0.108499
ENSG00000167747.9	1.32021	0.108544
ENSG00000235508.2	1.1682	0.108576
ENSG00000178623.7	1.67392	0.108652
ENSG00000102172.11	0.655703	0.108686
ENSG00000228110.3	0.610476	0.108785
ENSG00000161179.9	1.39785	0.108796
ENSG00000108352.7	1.23498	0.10882
ENSG00000152700.9	0.573452	0.108885
ENSG00000237749.3	1.21311	0.108942
ENSG00000149016.11	1.34051	0.108955
ENSG00000143889.11	0.673168	0.109121
ENSG00000154719.9	0.576358	0.109122
ENSG00000119760.11	0.828981	0.109139
ENSG00000115756.8	1.26639	0.109256
ENSG00000134759.9	0.629558	0.109272
ENSG00000215784.4	0.655534	0.109402
ENSG00000197714.4	0.323542	0.109499
ENSG00000125510.11	1.24384	0.1095
ENSG00000110395.4	0.578798	0.109505
ENSG00000174775.12	1.24044	0.109572
ENSG00000185122.6	1.28297	0.10958
ENSG00000101843.14	0.638477	0.109641
ENSG00000153317.10	0.424821	0.109649
ENSG00000197122.7	1.15519	0.109914
ENSG00000130707.13	1.2786	0.109925
ENSG00000105364.9	1.28469	0.110014
ENSG00000171425.5	1.37835	0.110053
ENSG00000158163.10	0.886836	0.110124
ENSG00000080503.15	0.561342	0.110169
ENSG00000135637.9	1.28217	0.110228
ENSG00000251259.1	0.74587	0.11036
ENSG00000039523.13	1.15546	0.11046
ENSG00000148297.11	1.26958	0.110511
ENSG00000131471.2	0.62691	0.110519
ENSG00000152932.6	0.831007	0.110695
ENSG00000204308.6	1.18914	0.110773
ENSG00000125304.8	0.705572	0.110788
ENSG00000066583.7	0.69874	0.110802
ENSG00000105447.8	1.31047	0.110957
ENSG00000213846.3	0.790457	0.11117
ENSG00000131747.10	0.233322	0.111174
ENSG00000101400.5	1.29258	0.11121
ENSG00000108591.5	1.3291	0.111246
ENSG00000166111.5	1.28898	0.111375
ENSG00000080845.13	1.22319	0.111398
ENSG00000207547.1	4.75274	0.111404
ENSG00000040487.8	1.21993	0.11141
ENSG00000158050.4	1.13395	0.111622
ENSG00000104722.9	0.552848	0.111672
ENSG00000181227.2	1.24042	0.111679
ENSG00000153107.7	0.646485	0.1119
ENSG00000169696.11	1.37956	0.111946
ENSG00000185129.4	0.587569	0.111959
ENSG00000182199.6	1.19233	0.11196
ENSG00000119328.7	0.500543	0.111983
ENSG00000091527.11	0.541379	0.112046
ENSG00000109047.7	1.41017	0.112058
ENSG00000188372.10	1.21816	0.11218
ENSG00000184489.7	1.36322	0.112203
ENSG00000100151.11	1.21236	0.112302
ENSG00000126705.9	1.12524	0.112353
ENSG00000131475.2	1.24574	0.112547
ENSG00000122386.6	1.21432	0.112603
ENSG00000166974.8	0.63779	0.112678
ENSG00000162396.5	1.30862	0.112713
ENSG00000095066.7	1.34785	0.112768
ENSG00000134900.7	0.555145	0.112969
ENSG00000106397.7	1.16873	0.112971
ENSG00000116141.11	0.426716	0.112985
ENSG00000126461.10	1.29647	0.113
ENSG00000185485.10	0.737103	0.113025
ENSG00000137285.9	1.17892	0.113069
ENSG00000087586.13	0.745636	0.113092
ENSG00000110104.7	1.24067	0.113111
ENSG00000241839.5	1.23379	0.113192
ENSG00000185904.7	0.91541	0.113233
ENSG00000164970.10	1.18939	0.113241
ENSG00000148204.7	1.24282	0.113241
ENSG00000185033.10	1.20224	0.113338
ENSG00000148950.5	0.792904	0.113382
ENSG00000231702.2	0.339287	0.113438
ENSG00000104388.10	0.679326	0.113454
ENSG00000236698.1	0.544214	0.113464
ENSG00000091947.5	1.27786	0.113475
ENSG00000178057.10	1.27274	0.113626
ENSG00000170836.7	0.528895	0.113629
ENSG00000123992.14	1.18401	0.113774
ENSG00000116954.7	0.596364	0.11378
ENSG00000228532.2	0.760391	0.113946
ENSG00000164109.9	0.668494	0.113949
ENSG00000103449.7	0.736512	0.113999
ENSG00000167460.10	0.612988	0.114023
ENSG00000106211.8	1.13901	0.114184
ENSG00000143498.13	0.33179	0.114249
ENSG00000237296.5	0.823102	0.11428
ENSG00000133226.12	0.617433	0.114354
ENSG00000127564.12	1.3267	0.114377
ENSG00000138698.10	0.483737	0.114494
ENSG00000176101.7	1.31566	0.114502
ENSG00000139971.11	0.612748	0.11454
ENSG00000166140.13	1.3373	0.114594
ENSG00000146232.10	1.41552	0.114613
ENSG00000177971.7	1.19639	0.114615
ENSG00000214114.4	0.520605	0.114696
ENSG00000100580.7	0.595092	0.114707
ENSG00000103485.13	1.16968	0.114799
ENSG00000072803.13	0.611594	0.114802
ENSG00000164073.5	0.536089	0.114846
ENSG00000066027.7	0.562115	0.114852
ENSG00000116260.12	1.24665	0.114888
ENSG00000184076.10	1.11193	0.114893
ENSG00000160050.10	1.23909	0.115023
ENSG00000142507.5	1.11916	0.115081
ENSG00000237613.2	0.463963	0.115088
ENSG00000163510.9	0.578999	0.115101
ENSG00000204178.5	0.603222	0.11512
ENSG00000107372.8	0.606254	0.115124
ENSG00000143393.12	1.15717	0.11513
ENSG00000173511.5	1.24491	0.115135
ENSG00000136940.9	0.757706	0.115218
ENSG00000076924.7	1.23927	0.115234
ENSG00000169230.5	1.25041	0.115268
ENSG00000136522.9	0.745438	0.115282
ENSG00000171566.7	0.596101	0.115304
ENSG00000156970.8	0.467096	0.11533
ENSG00000135387.15	0.5866	0.115338
ENSG00000130787.9	1.23023	0.115371
ENSG00000168268.6	1.23499	0.115438
ENSG00000087053.14	0.593556	0.115445
ENSG00000165066.11	1.25942	0.115507
ENSG00000236782.1	0.457585	0.115537
ENSG00000170312.11	0.455312	0.115627
ENSG00000065328.12	0.545206	0.115653
ENSG00000100258.13	1.18018	0.11568
ENSG00000101557.10	0.528581	0.115809
ENSG00000123562.12	0.68851	0.115829
ENSG00000173465.3	1.2374	0.11586
ENSG00000213190.2	0.817852	0.115881
ENSG00000204351.7	1.17552	0.115937
ENSG00000176387.6	1.22477	0.115952
ENSG00000221978.7	0.917835	0.115973
ENSG00000177058.7	0.682418	0.116008
ENSG00000130294.10	1.24179	0.116016
ENSG00000103187.6	1.23257	0.116016
ENSG00000185085.2	1.31665	0.116126
ENSG00000102858.8	1.29331	0.116162
ENSG00000152492.9	0.647863	0.116185
ENSG00000157450.11	0.583448	0.116302
ENSG00000117597.13	0.556321	0.116324
ENSG00000093000.14	0.474095	0.116372
ENSG00000077150.13	1.25653	0.116387
ENSG00000196230.8	1.29139	0.116406
ENSG00000102119.6	1.23894	0.116448
ENSG00000089022.9	0.778531	0.116465
ENSG00000188042.5	0.597978	0.116499
ENSG00000101856.8	0.706798	0.116508
ENSG00000110435.7	0.753001	0.116662
ENSG00000162909.13	0.597974	0.116664
ENSG00000137312.10	1.26339	0.116685
ENSG00000160211.11	1.38191	0.11678
ENSG00000237758.1	1.18878	0.116896
ENSG00000121542.7	0.790583	0.116918
ENSG00000176476.4	1.16444	0.116974
ENSG00000105732.9	1.27093	0.117051
ENSG00000166987.10	1.10756	0.11739
ENSG00000088256.4	1.18978	0.117395
ENSG00000114354.8	0.803631	0.117454
ENSG00000117394.15	1.35718	0.117468
ENSG00000158773.10	1.12296	0.117516
ENSG00000148341.13	1.3061	0.117566
ENSG00000082701.10	0.604974	0.117603
ENSG00000196428.8	0.633327	0.117727
ENSG00000140157.10	0.652606	0.117795
ENSG00000164366.3	0.893032	0.117824
ENSG00000135632.7	1.39591	0.117845
ENSG00000078070.7	0.627765	0.11787
ENSG00000179943.6	1.22414	0.117915
ENSG00000078687.12	0.638764	0.118214
ENSG00000104973.10	1.19982	0.118238
ENSG00000100605.12	1.37785	0.118285
ENSG00000131748.11	1.12326	0.1183
ENSG00000130985.12	1.26667	0.118304
ENSG00000088356.4	1.06935	0.118449
ENSG00000172888.7	0.63928	0.118592
ENSG00000253954.2	0.416358	0.118726
ENSG00000171262.7	0.435583	0.118743
ENSG00000169118.11	0.520028	0.118765
ENSG00000119403.9	1.20704	0.118864
ENSG00000272163.1	0.906777	0.118987
ENSG00000067704.8	0.6101	0.119
ENSG00000085760.10	0.412588	0.119037
ENSG00000117528.7	0.241244	0.119164
ENSG00000258300.2	1.85384	0.11917
ENSG00000203879.7	1.15131	0.119181
ENSG00000236330.1	0.739045	0.11921
ENSG00000168092.9	0.574168	0.11925
ENSG00000137267.5	1.19901	0.119286
ENSG00000232187.1	1.3423	0.119299
ENSG00000137133.6	1.42949	0.119308
ENSG00000162236.7	1.06417	0.119358
ENSG00000132581.5	1.11612	0.11938
ENSG00000126249.3	1.2178	0.119422
ENSG00000166326.5	0.567718	0.119437
ENSG00000120334.11	0.647033	0.119481
ENSG00000120685.15	0.666019	0.119507
ENSG00000184164.10	1.13358	0.119508
ENSG00000178498.11	1.6311	0.119522
ENSG00000250917.1	2.36133	0.119539
ENSG00000165806.15	0.554027	0.1196
ENSG00000196715.5	0.644153	0.119607
ENSG00000197457.5	1.28186	0.119624
ENSG00000198740.4	0.43873	0.119692
ENSG00000101343.10	0.486681	0.11975
ENSG00000166341.6	1.25003	0.119804
ENSG00000072786.8	1.23309	0.119817
ENSG00000166333.9	1.20334	0.119832
ENSG00000163909.6	1.30228	0.119955
ENSG00000124702.13	1.20404	0.11999
ENSG00000196531.6	0.645177	0.120027
ENSG00000206562.7	0.776423	0.120107
ENSG00000259943.1	0.444651	0.120301
ENSG00000169740.9	1.18372	0.12034
ENSG00000112367.6	0.368112	0.120443
ENSG00000198917.7	1.14738	0.120456
ENSG00000179673.3	1.64723	0.12061
ENSG00000049449.4	0.682733	0.120647
ENSG00000100242.11	1.43163	0.120656
ENSG00000085998.9	1.24092	0.120658
ENSG00000125970.7	1.24099	0.120711
ENSG00000133619.13	1.28304	0.120724
ENSG00000160803.7	1.12959	0.120914
ENSG00000100101.13	1.25859	0.12115
ENSG00000144746.6	0.6223	0.121152
ENSG00000132879.9	1.61042	0.121164
ENSG00000215349.2	0.682201	0.121211
ENSG00000005175.5	0.420729	0.121308
ENSG00000081692.8	1.25064	0.121334
ENSG00000117984.8	1.34477	0.12143
ENSG00000005100.8	0.633585	0.121453
ENSG00000182809.6	1.31528	0.1215
ENSG00000122741.11	0.813246	0.121508
ENSG00000106066.9	0.733381	0.121515
ENSG00000130714.11	1.21321	0.121605
ENSG00000167553.10	1.23019	0.121617
ENSG00000243199.1	0.741418	0.121642
ENSG00000258056.1	1.50267	0.121659
ENSG00000232530.1	2.12638	0.121701
ENSG00000167173.14	1.32316	0.12184
ENSG00000177628.11	1.19474	0.122036
ENSG00000066084.8	0.540567	0.122039
ENSG00000126945.8	0.525995	0.122104
ENSG00000107371.8	0.730505	0.122149
ENSG00000101473.12	1.14738	0.122151
ENSG00000137221.10	1.12098	0.122256
ENSG00000007168.8	0.616439	0.122261
ENSG00000168556.5	0.724264	0.122297
ENSG00000112029.5	0.456808	0.122386
ENSG00000170881.4	0.581625	0.122388
ENSG00000073050.7	1.17276	0.12246
ENSG00000197019.4	1.34256	0.122549
ENSG00000026652.9	0.770954	0.122565
ENSG00000223529.1	0.734657	0.122585
ENSG00000108055.9	0.330537	0.122652
ENSG00000125868.11	0.707469	0.122677
ENSG00000243648.1	1.38616	0.122706
ENSG00000173171.10	1.15649	0.122751
ENSG00000160410.10	1.21645	0.1229
ENSG00000229043.2	1.31007	0.122946
ENSG00000110711.5	1.217	0.123012
ENSG00000177370.4	1.23021	0.123047
ENSG00000196588.10	1.32872	0.123066
ENSG00000188191.10	1.24452	0.123156
ENSG00000122674.8	0.609536	0.123246
ENSG00000146574.11	0.590074	0.123255
ENSG00000117411.12	1.3248	0.123279
ENSG00000225217.1	1.13016	0.123325
ENSG00000102409.9	0.795396	0.123394
ENSG00000009954.6	0.499965	0.12361
ENSG00000143093.10	0.836927	0.12363
ENSG00000197162.8	0.870095	0.123697
ENSG00000072958.4	1.27309	0.123885
ENSG00000104763.13	0.69803	0.123904
ENSG00000112033.9	1.16543	0.12393
ENSG00000197043.9	1.29393	0.123963
ENSG00000198718.8	0.503721	0.124092
ENSG00000129636.8	0.556273	0.124155
ENSG00000140471.12	0.42711	0.124159
ENSG00000165527.5	1.13103	0.124189
ENSG00000124596.12	0.659008	0.124227
ENSG00000170604.3	1.32177	0.124281
ENSG00000057608.12	0.653157	0.124286
ENSG00000186642.11	1.1601	0.12432
ENSG00000139726.6	0.407224	0.124393
ENSG00000240132.1	1.20828	0.12448
ENSG00000163214.16	0.587072	0.124494
ENSG00000220105.2	2.9334	0.124523
ENSG00000103415.7	1.13188	0.124756
ENSG00000028839.5	0.704776	0.124759
ENSG00000233057.1	0.800709	0.12479
ENSG00000109920.8	0.553036	0.124842
ENSG00000136925.10	0.576146	0.124875
ENSG00000103264.11	1.21544	0.124979
ENSG00000111737.7	1.18803	0.125005
ENSG00000132768.9	1.15227	0.125077
ENSG00000139405.11	1.42988	0.125082
ENSG00000236565.2	0.472619	0.125311
ENSG00000115947.9	0.555495	0.125315
ENSG00000138785.10	0.551198	0.125366
ENSG00000113312.6	0.699354	0.125443
ENSG00000165282.9	1.16317	0.125456
ENSG00000064666.10	1.23381	0.125505
ENSG00000114520.6	0.482638	0.125532
ENSG00000090565.11	1.13152	0.125583
ENSG00000116717.7	0.75111	0.125583
ENSG00000115364.9	0.628709	0.125616
ENSG00000100836.6	0.916431	0.125626
ENSG00000125912.6	1.27501	0.125664
ENSG00000171067.6	1.21417	0.125673
ENSG00000172493.16	0.456543	0.125677
ENSG00000138604.5	0.460917	0.125709
ENSG00000149792.4	1.1729	0.125774
ENSG00000006015.13	1.78055	0.125782
ENSG00000129083.8	0.408171	0.125925
ENSG00000188277.8	1.51951	0.125978
[truncated: 9,034 more rows]

## Sheet: Fig 3d
SuNSET assay after normalization shows a trend towards increased nascent polypeptide production in shMSI1 inhibited samples in SU_MB002 and NSC201
	Control	shMSI1
SU_MB002	1	1.19157
NSC201	1	1.19564
Sample	Secondary only	anti-PURO + Secondary	Non-specific secondary staining	Specically stained	NO PURO	PURO samples with secondary only	PURO + anti-PURO + Secondary	Non-specific secondary staining	Specifically stained	PURO	PURO:NO PURO	shMsi1/ CTRL
HEK	21.79	29.39	0.741409	0.258591	7.6	15.6	254.97	0.0611837	0.938816	239.37	31.4961
MB002	15.73	28	0.561786	0.438214	12.27	16.01	69.01	0.231995	0.768005	53	4.31948
NSC201FT	12.46	28.38	0.439042	0.560958	15.92	23.68	85.85	0.27583	0.72417	62.17	3.90515
MB002 CTRL	22.64	101.31	0.223473	0.776527	78.67	155.82	338.16	0.460788	0.539212	182.34	2.31778
MB002 shMSI1	15.36	93.11	0.164966	0.835034	77.75	13.37	228.1	0.0586146	0.941385	214.73	2.7618	1.19157
NSC201FT CTRL	12.46	28.38	0.439042	0.560958	15.92	23.68	84.85	0.279081	0.720919	61.17	3.84234
NSC201FT shMSI1	13.75	20.13	0.68306	0.31694	6.38	19.36	48.67	0.397781	0.602219	29.31	4.59404	1.19564

## Sheet: Fig 3f
MaxQUANT and PERSEUS analysis of TMT-MS data showing 350 significantly differentially abundant proteins in the shMSI1 samples compared to the control (Significance B <0.05)
Gene	Protein Ratio (Normalized)	Summed Intensity
TMSB15A	0.510144	5418.9
PTMA	0.547633	32326.8
EIF4H	0.558631	1170.5
ANXA4	0.579258	137.4
CPLX1	0.594965	4112.4
SPATA2	0.594694	161.4
TCF3	0.60281	175.9
MAML1	0.60595	545.9
PDC	0.611508	1651.5
INIP	0.610546	876.5
BASP1	0.623014	17143.8
CHCHD2	0.626917	3788.9
BTF3L4	0.631238	5708.1
FOXP1	0.647321	101.5
NRCAM	0.642606	13265
NECTIN1	0.645644	3008.7
EPPK1	0.649636	473
CFDP1	0.649047	8470
STMN1	0.651341	61482.2
PCLAF	0.646018	2951.4
EDF1	0.650702	10518.2
GNG5	0.652215	1800.7
CCDC12	0.655272	6622.7
TMSB10	0.652379	11755.6
RPL22L1	0.653876	2285.1
NME1	0.671288	891
BCL7B	0.667151	321.1
KARS	0.66994	798.1
BIN1	0.673493	687.3
CCDC50	0.674302	753.6
TMEM143	0.678961	243
BCL9L	0.679719	619.7
SCAMP4	0.682647	344.6
MCRIP1	0.680384	3402.6
CUTC	0.688725	3400.1
RAC2	0.68777	700.7
EGFLAM	0.69341	24.2
SLC6A11	0.693157	408.2
ZFP36L2	0.689966	1988
PDE6A	0.694661	11283.1
CADM3	0.695113	4868.5
JPT2	0.695405	134.7
MDH1	0.699241	70614.8
PRR36	0.702439	1745
METAP2	0.702776	387.3
MSI1	0.704576	29661.6
FAM107B	0.706475	2677.4
CKS1B	0.704235	1473.4
PYGL	0.708341	22872.6
HMGN5	0.708228	17730
CA12	0.706666	1416.3
TCHP	0.713634	485.2
BTF3	0.709409	6473.5
ARHGDIA	0.71423	28351.7
SVBP	0.714834	4583.3
C8orf59	0.71281	2270.8
COA4	0.713503	4295
CCDC61	0.718964	252.5
JPT2	0.717561	14128.7
TMEM51	0.720979	103.1
PTMS	0.72436	19873.1
CADM1	0.724483	9315.4
SH3BGRL	0.725139	23389.3
DPYSL5	0.725843	21425.8
SUPT6H	0.727859	214.5
SRF	0.726803	1070
EIF4H	0.727262	12888.4
FABP6	0.727679	11258.8
ADAL	0.728589	533.4
PTPA	0.734118	829.7
ZNF132	0.730348	1193.9
NRGN	0.733456	1274.6
PDAP1	0.733338	18759.3
EZR	0.734984	59221.9
CCDC8	0.739659	121.6
DDAH1	0.736682	13503.3
SLC29A1	0.736799	1815.4
AP1B1	0.740286	1459.4
ZNF835	0.734577	51.2
UBAP2L	0.737869	1180
CELF3	0.740684	4169.9
AAMDC	0.741652	2247.8
VIM	0.742688	18407
PKIA	0.742091	645.1
CDCA3	0.743579	1465
TNRC6C	0.741668	1143.8
PQBP1	0.746078	10391.6
NEFH	0.745421	7675.9
NEO1	0.746441	8893.1
BCL7A	0.74889	404.7
ABRACL	0.748769	1110.2
AKAP13	0.751588	15881.8
CUEDC2	0.750855	6214.9
EIF4B	0.752943	36973.8
TPD52L2	0.759291	402.5
TMA7	0.75309	5391.6
SLC25A31	0.752255	608.8
TAF7	0.754558	5558.6
UHRF1	0.754317	8269.2
HDGF	0.755678	35418
LDHB	0.757203	159980
IFRD2	0.756567	990.8
CCDC117	0.757344	3596.4
CDH8	0.754149	986.2
MEIS2	0.760554	115.3
NOLC1	0.757683	61495.9
NFIC	0.760768	1600.2
TPGS2	0.763314	116.1
CYCS	0.760202	12208
GOT1	0.761101	29755.7
COA6	0.760671	7907.4
POLR2D	0.761669	4392.7
DFFA	0.763156	11994.6
GMNN	0.762571	6730.3
GPC3	0.763147	7756.4
NACA	0.76518	21697.9
ARPP19	0.766985	4432.1
GON7	0.767546	1794.6
PRR3	0.759583	1514
TCF3	0.766676	4458.3
PITX1	0.765489	1172.5
TCOF1	0.767306	223.9
SERF2	0.764412	1360.5
FXR1	0.773	77.3
LOXL1	0.771474	624.2
NFYA	0.771946	2491.3
RAD51AP1	0.771236	1991.1
GATAD2A	0.773304	15813.6
CDC42EP3	0.774712	221.8
SEPT9	0.77327	20043
TXNL4A	0.774609	2045.2
GPSM1	0.774811	14096.3
RTKN2	0.772687	87.7
CCDC124	0.775403	9973
EWSR1	0.778771	12406.6
PGM2	0.779988	19289.8
UBL4A	0.780453	8113.2
SET	0.779483	96.5
RDX	0.780921	27215.1
GABARAP	0.779795	2362
EFNB1	0.782017	4878.3
GPI	0.78059	62421.8
API5	0.778947	199.8
UBE2N	0.783295	21324.5
JPT1	0.780621	10896.3
CPPED1	0.781042	4739.6
LENG1	0.779988	1697.8
GNPDA1	0.782595	27852.4
SLC22A23	0.782637	850.1
STAU2	0.783255	184.3
CDK2	0.78429	6620.9
GGCT	0.784411	14745.9
SCOC	0.786072	597.1
EBF2	0.782783	391
POLR2G	0.784317	7671.8
SPTBN1	0.787637	869
MAX	0.78394	5043.4
KIAA1143	0.783519	2779.3
PLS1	0.787336	12061.2
TRIR	0.787203	9956.7
SULT1C4	0.800948	33.8
PCBP4	0.787716	8549.4
DCTPP1	0.790251	10898.9
SUMO1	0.791139	8517.4
CHTF8	0.792656	1912.6
ISOC1	0.792761	10366.3
SSH1	0.792532	263.2
PDCD5	0.793728	14797
BAHCC1	0.800761	63.1
LDB3	0.807198	157
HNRNPD	0.796949	1415.7
BTF3	0.796221	14656.6
RRM2	0.796154	9720.8
NFYC	0.79786	6009.8
DPY30	0.803075	1703
TNKS1BP1	0.800555	21964.9
TKT	0.800097	105190
PCNP	0.800279	16901.5
UBQLN4	0.801355	11271.7
THUMPD1	0.800705	22042.2
PPP1R14B	0.802662	2074.8
VPS37B	0.802919	7409.9
GGA2	0.801927	6032.9
TGIF1	0.8032	366.5
RPS29	0.800873	6900.8
IMPA2	0.803742	1611.1
TFG	0.803426	16988.2
HMGB3	0.803915	31890.9
RAD23B	0.804173	28550.7
MNT	0.803424	1408
GPRIN1	0.807162	24658.4
SUB1	0.807854	42192.6
SUMO3	0.808131	10520.9
METAP2	0.807823	14006.6
LSM 2.00	0.81156	5895.9
ARNT	0.809594	3680.9
STAT5B	0.808884	10519.7
SBK1	0.811365	277
ENSA	0.809913	18631.8
RPE	0.809288	1549.3
REXO1	0.810563	2291.3
CCNA2	0.813207	2637.8
ROBO1	0.810874	11534.2
PPIF	0.812796	18587.1
DBI	0.81096	16517.4
RCC2	0.814292	50720.3
CLDN11	0.814811	2663.7
CRIPT	0.810421	2826.1
TBCA	0.815908	32655.5
COX17	0.814648	4170.1
HMGN3	0.813152	3420.2
ALCAM	0.815369	4237.8
TCF7L2	0.818313	508.5
SZRD1	0.816618	1994.1
LTA4H	0.818212	36955.1
SCRN2	0.819806	2143.3
ZNF106	0.819071	100.5
CAB39L	0.81913	15192.9
HMBS	0.819764	7343.2
CDC42SE1	0.820612	233.3
SET	0.821904	32119.5
ZNF99	0.820652	241.6
TIPIN	0.821909	5988.1
TEF	0.823739	947.3
NME2	0.82498	131413
MEX3D	0.82689	1114.4
EIF1	0.823261	378.7
GPALPP1	0.826728	4580.9
DPP3	0.826066	17478.9
LTA4H	0.824882	1603.9
NEDD8	0.830079	5833.3
TACC3	0.826304	7568.7
SPTAN1	0.826587	119375
QPRT	0.827775	16815.1
HNRNPAB	0.82805	43966.3
WIPF2	0.827197	6244.1
STX10	0.827442	3036.3
MAP3K21	0.828048	1352.7
CDC42SE2	0.824561	61.1
EPG5	0.833473	299.3
GJA1	0.827953	746.4
GBP1	0.828521	17100.1
ALDOA	0.829685	117430
BOD1	0.829454	3713.3
CASP6	0.828248	5958
RNF4	0.827292	77.6
BLMH	0.828496	39538.5
GINS3	0.829057	10226.5
FBRSL1	0.826772	1747.3
ZNF358	0.831777	899.4
TIMM8A	0.830298	6008.7
VCL	0.831003	99720.9
RPS21	0.830068	14940.4
PITPNB	0.831885	660.6
SEPHS1	0.83178	8673.3
ZBED4	0.83158	2759.1
UBAP2L	0.830389	21913.8
SFN	0.840342	343.7
RAPGEF5	0.830844	378.2
KCTD1	0.832512	1030.9
NSFL1C	0.835323	818.7
MARCKSL1	0.831927	12328
YWHAZ	0.834599	81101.8
NR2F6	0.834144	3223.8
DDI2	0.832306	12671.2
SUMO2	0.833515	5202.3
ANXA5	0.834462	19184.2
C5orf51	0.833302	1749.1
NFKBIE	0.831774	595.8
PRDX2	0.837657	54129.8
RPS19	0.833334	53553.6
GLUL	0.833159	9823.7
SNAPC5	0.835736	1344.7
KDM6B	0.835254	2798.1
PODXL2	0.834851	2136.8
SPTBN2	0.836704	38820.4
OTX2	0.83599	12020.7
LBH	0.838969	1220.7
VASP	0.837799	9779.8
CALM1	0.838492	48951.6
YTHDF2	0.836537	13140.4
TRIAP1	0.837442	4018.8
KIAA1522	0.840326	1528.3
TPM4	0.839804	18012.2
SKA3	0.847885	2321
PPP1R17	0.838946	171.9
ENAH	0.840265	38065.7
PFAS	0.840259	31446.7
UGP2	0.839413	26334.4
LIMA1	0.841558	162
NME4	0.836423	76.7
UQCC3	0.839248	1286.4
TPI1	0.843264	110732
SPTAN1	0.841313	2168.4
ACTN4	0.842166	59513.9
TOX3	0.844186	405.8
EPHA2	0.841696	11982.3
RPS15	0.841271	19367.5
SEPT11	0.842615	20256.8
GALM	0.843672	7632.7
UBE2B	0.844354	1414.8
CTSC	0.84231	10284.1
RWDD1	0.845029	2433.6
KIAA1109	0.844047	363.7
ESRRG	0.84552	2607.5
GAP43	0.845799	9008.6
TXNRD1	0.846119	31393.9
CDV3	0.845696	14309.1
NAA25	0.845367	19977.2
CCDC58	0.844001	11856.1
PAIP2	0.843661	1809.4
BCL7A	0.847663	5835.4
ENO1	0.849253	405403
ZNF706	0.848666	2143.9
RAD23A	0.847157	5264.4
DNM2	0.848636	48326.7
ACYP1	0.849291	6068.1
PRAG1	0.848712	204.2
PICALM	0.84892	11463.9
CELF6	0.853484	416.5
GHITM	0.846727	5996.1
KHDRBS2	0.85147	3304.3
SNX8	0.852278	1401.4
OLIG2	0.845817	328.6
#N/A	0.850081	8534.9
DAG1	0.848214	1127.7
WIZ	0.849818	15366.5
NFYB	0.848494	1076.4
LRRFIP1	0.851883	15142.9
C12orf60	0.853419	425.6
JRK	0.851054	355.4
JUNB	0.850953	1294.3
DIABLO	0.851978	7824.4
GDI2	0.851444	92030.4
GINS2	0.852875	3888
ANP32A	0.853859	49250.1
MAP3K3	0.863396	114.4
SCARF2	0.85269	2478.6
UBXN2A	0.855164	135.8
UIMC1	0.854758	7450.5
CNDP2	0.855691	24218.1
KANK2	0.855315	86.9
SARNP	0.855184	27441.9
SLC38A5	0.850182	4847.4
PM20D2	0.856754	16527.3
FAM32A	0.85569	2692
DAP	0.85884	2299.2
TALDO1	0.857663	52098.5
CHMP4A	0.857402	6060.2
PTPRK	0.857785	6868.8
#N/A	0.855283	341.6
LDHA	0.860744	160812
CD9	0.855751	447.9
PTPA	0.858776	6963.9
RILPL1	0.859074	6144.1
TCF12	0.859991	185.5
AP1B1	0.857081	18897.1
CADM4	0.861059	1595.8
C11orf74	0.859553	3102.3
GRB2	0.858738	18204.9
HDGFL3	0.860266	10184
GINS4	0.860546	12014.6
HMGB1	0.858229	99849.5
LTBP4	0.866137	577.8
NOL12	0.859152	946.7
API5	0.856651	2836.8
PYGO1	0.8615	313.5
CDC37	0.861503	41950.9
SIX5	0.861031	1430
MEF2D	0.861598	4614.2
PANX1	0.862731	363.9
PARK7	0.864596	61557.6
BICRA	0.862998	2143.6
GRB10	0.863747	2270.1
CAB39	0.863225	9679.6
NIF3L1	0.863474	7771.7
CCDC85C	0.86535	4188.9
TK2	0.855399	490.4
ARHGEF18	0.865524	1181.7
CRYBG3	0.863742	30256.8
CHAF1A	0.863975	10689.7
KHSRP	0.865764	78626.6
CUTA	0.868241	7794.2
HNRNPA0	0.868281	38347.8
CASTOR2	0.866972	1512
PYM1	0.866685	7694
TRIM8	0.865982	404.5
PRRC2B	0.86553	14261.6
DNAJC8	0.866293	23358.3
PCARE	0.86895	4437.9
PLS3	0.867802	38604.1
LACTB2	0.867861	6194.1
FABP5	0.865861	16216.1
SHROOM2	0.869716	10791.7
DUS1L	0.868619	4044.9
JAM3	0.866309	7812.2
TCEAL4	0.869595	5376.1
FGD6	0.867585	1013.6
GLOD4	0.869534	30330.4
CCDC28B	0.868341	286.9
DOT1L	0.869257	7551.5
WIPF1	0.869593	2708
CSNK1G2	0.868203	241.1
PRRC2B	0.866972	113.4
DPF1	0.871508	140.4
PFDN1	0.869555	15082.7
RPS28	0.869334	8619.1
MAPK8IP1	0.868554	1404.8
CWC15	0.870486	8208.6
TRIM44	0.872776	652.4
PGM5	0.870286	7802.2
HCFC1	0.870557	56290.9
SEPT7	0.871081	24944.8
CLCC1	0.869564	8345.9
PTTG1IP	0.872975	749.1
BCLAF1	0.873511	249.3
FKBP1A	0.875607	11646.8
CCDC50	0.872825	7515.2
RHOA	0.870801	18208.7
CLSPN	0.869981	4452.3
FASN	0.872536	245361
CIRBP	0.870955	11149.1
CDC25B	0.88152	902.5
SPTBN1	0.874418	109374
PEBP1	0.874455	47117.4
CTSB	0.875577	4079.4
HARS	0.874966	26475.6
RGPD8	0.886633	52.4
JUND	0.874838	1014.9
HDDC3	0.878834	2782.3
CAPNS1	0.876116	7153.4
SNRNP70	0.877213	34900.8
MOB1B	0.878142	5309.6
PLSCR1	0.87856	1169.1
GNGT2	0.876182	1250.4
CCDC88C	0.876322	4738.8
HYPK	0.878003	5423.6
TPK1	0.884443	316.1
DLG5	0.879665	231
BCKDK	0.876812	2733.9
FOXO3	0.878534	3135.4
CLSTN1	0.879008	8511.7
MAST3	0.89011	24.3
#N/A	0.876571	1234.3
ARHGAP18	0.882233	3447.5
CHCHD4	0.879899	3841.2
CTTN	0.878184	33302.5
PLXNA1	0.878451	12763.9
PSMA2	0.879863	14184.8
SOX6	0.878719	8239.4
RHOBTB3	0.879205	734.4
ANXA11	0.880403	12266.3
THOP1	0.879893	38115.4
BIRC2	0.881716	5797.9
PSPH	0.880526	7130.5
OGFOD1	0.879938	15393.9
TBC1D22A	0.881698	1709.7
EPN1	0.880194	6197.8
PPP1R12B	0.8803	2759.3
MVB12B	0.880276	1047
TXNIP	0.881896	1748.8
AHNAK	0.884702	7931
PACSIN3	0.881633	10488.7
CFAP36	0.882318	3425.6
H1FX	0.881926	28664.8
C12orf45	0.880617	3835
LGMN	0.882745	8063.7
RPLP1	0.881501	6971
STX7	0.881338	5372.9
C15orf39	0.883074	2212.1
EFHD2	0.882992	1617.2
RAMMET	0.883264	5464.4
RHOB	0.882453	3232.6
PPM1E	0.884361	3098.8
BSN	0.887526	1230.2
WASF3	0.883466	2623.1
TAF15	0.883542	12639.6
PDXP	0.885553	3586.4
RPL23A	0.883027	43216.3
INF2	0.885092	6151.3
PAX5	0.884873	646.4
ANP32B	0.888403	15153.4
RNF146	0.887287	1932.6
FAM92A	0.882609	60.9
MYC	0.884428	6529.2
SLC1A3	0.883673	1827.7
CPLX3	0.88251	5142.3
DDB1	0.886098	60926
C11orf58	0.887329	20697.4
SEPT6	0.890232	463.9
FAM49B	0.887253	11536.6
CHMP1B	0.884547	9124.1
CETN3	0.888104	3958.9
NUTF2	0.887779	32070.5
CBX1	0.888453	12570.9
ALYREF	0.884666	11666.8
BAIAP2L1	0.886302	9042.5
LLPH	0.887941	3351
RAC3	0.888255	2194.7
WBP11	0.887844	26836.5
PNP	0.888683	27448.5
RPLP2	0.888198	31993.6
IPO5	0.887205	66114.6
SLC7A5	0.8862	5896.6
DUT	0.887912	20302.1
ESRRA	0.890724	436.9
DIAPH1	0.88817	31051.4
MRPL34	0.887985	1942.2
VCP	0.890223	134264
CAPN15	0.891343	1820.3
ATN1	0.889735	1659
DCAF15	0.8889	1701.8
SNRPA	0.890202	21431
E2F4	0.88807	1904.2
PRKRIP1	0.890256	1526.7
DDT	0.890011	8250.4
SOX12	0.888224	861.4
POLE3	0.892748	4117.8
KLHL41	0.891774	1693.3
TTC28	0.890943	7555.2
KIAA1211	0.892373	13058.1
SS18	0.893199	3476.6
COA5	0.88979	2062
PLEC	0.893137	63725.5
GNB3	0.895251	5823.7
RPS12	0.894208	31173.6
SPRY1	0.901062	670.3
HNRNPA1L2	0.893692	76.5
TPD52L2	0.892929	11968.1
STK33	0.893238	1668.3
SPAG7	0.894157	5423.6
FKBP4	0.895491	156555
FUBP1	0.894034	90751.1
TOM1	0.896056	3996.5
SEPT7	0.892962	1797.8
HPRT1	0.895511	31041.2
NUDT5	0.892844	25238.2
NSFL1C	0.896609	13932.4
HIPK2	0.899251	288.3
PSMB5	0.896399	22924.7
PNMA2	0.896941	2958.2
YTHDF3	0.896025	4864.7
API5	0.89587	40107.4
RMI2	0.897205	1264.7
SF3A2	0.89688	10782.2
DSCC1	0.895746	4527.1
RPL29	0.897082	19138.7
SLC6A8	0.898041	4305.3
DLG3	0.897857	6788.7
SOCS2	0.90214	316.2
BCAT1	0.898666	40178.3
TDRP	0.898352	2092.8
EPHA3	0.897926	3008.5
PIAS4	0.898555	2220.6
EME1	0.899219	587.1
PSMB7	0.899261	17472.1
GSTA4	0.898506	1991
GTF2F1	0.897854	13690.3
SEPT10	0.898634	8821.8
FBXO5	0.897736	2807.4
CUX1	0.899632	13347.3
PSMB6	0.899788	15589.9
TPD52	0.900828	31638.6
NEUROD1	0.899951	4000.1
FTO	0.900584	20297.9
SPIN1	0.901303	4954.1
C2orf68	0.903425	1023.4
ATF2	0.904588	3864.4
NACC1	0.902132	6699.5
NPEPPS	0.902666	66229.4
ZWINT	0.902436	733.5
RPS9	0.901667	43833.1
PTPN23	0.903903	15991.4
RTEL1	0.911437	720.4
PTPRF	0.902158	39158
QTRT1	0.905556	12886.7
HIF1AN	0.903113	3878.6
MGAT4B	0.896985	285.6
DBN1	0.90363	45104.6
URI1	0.901919	7538.6
KDM5C	0.905269	25143.3
FAM171A2	0.903862	1846.5
RAP2B	0.903302	2809.9
RAVER1	0.905142	15372.3
WWTR1	0.907605	849.7
ZNF239	0.904499	114.6
#N/A	0.903698	7522.2
CMC2	0.903179	3747.2
SLK	0.905702	38819.3
LMOD1	0.906783	4022.4
POLE4	0.904589	1967.3
BANF1	0.907339	28791.5
PFDN6	0.906425	17167.5
DDAH2	0.908518	9560.7
RAB11FIP4	0.908784	295.9
MAPRE3	0.907454	5166.5
CENPS-CORT	0.906378	1129.8
RBBP4	0.905857	25116.7
HMCES	0.905898	13457.2
PLA2G4A	0.905994	15650.6
HMGN2	0.907071	26293.8
TAF8	0.903441	1270.6
RANBP3	0.90655	24954.7
EPB41	0.906616	28144
CEBPG	0.904278	720.8
TEX9	0.904059	49
HMGB2	0.907945	49231.4
PRRC2A	0.908676	32380.4
TCF4	0.916933	28.7
STAM	0.909145	13237.6
PPP1R2	0.908502	9227.2
SAFB2	0.907875	39424
SKP1	0.907771	23784.5
CEP41	0.909326	7629.7
TIMM13	0.908022	18598.1
MIEN1	0.909105	3987.7
HSPBP1	0.911078	9964
TUB	0.907801	1701.4
NAXE	0.909602	19041.7
BOD1L1	0.910196	25659.8
GGA1	0.909851	5410.7
AK2	0.91054	49052.9
DNM1L	0.910973	514.7
MDP1	0.909258	2323.7
CACTIN	0.91071	7483.3
ALX1	0.904487	1126.9
RPL10A	0.910505	38017.6
ABRAXAS1	0.91016	2986.6
TYMS	0.909776	6421.2
FANCI	0.908049	17089.3
ZCCHC3	0.91045	11120.6
TUBB2B	0.91257	9541.1
RPL39	0.903449	3012.1
UQCRH	0.911392	3924
SETD7	0.913402	6281.1
PARD3	0.905207	67.8
CLUH	0.909912	30184.7
NF2	0.911754	3554.2
HNRNPA1	0.912769	275.2
PGP	0.910051	12917.9
RPL37	0.908169	15290.3
DNPH1	0.912502	9241
SOD1	0.917771	26692.9
FBRS	0.911627	447.7
LMCD1	0.911859	10545.1
SIPA1L3	0.912121	3001.7
CACNB2	0.909431	753.1
CNN3	0.912443	26237.3
FKBP3	0.911773	36547.6
PAK1	0.912115	7967.6
APEH	0.912619	20175
PSMA7	0.913247	31543.1
TEDC2	0.912686	454.7
SLC3A2	0.910752	35727.9
ZNF608	0.914193	5900.2
GLO1	0.913446	42790.4
HTRA2	0.912718	5707.5
U2SURP	0.913172	41647.4
TMEM63A	0.91212	747.3
MEA1	0.91225	1714.3
GABPB2	0.916071	486.8
IRGQ	0.915472	6269.7
#N/A	0.895222	1165.4
C12orf66	0.925626	240.2
IMPA1	0.916514	20388.5
RPS25	0.914623	13918
C12orf43	0.916125	5584.7
CENPF	0.916154	77850.3
PRIM1	0.913274	17354.3
SHROOM3	0.918765	7339
CKMT1B	0.916849	22137.6
ALMS1	0.91617	9499.4
SNRPC	0.913822	16200.7
ARHGAP1	0.916474	9700.6
RNF216	0.918991	1278.5
CASKIN1	0.917033	958.3
KIAA0930	0.919592	812
NCOA6	0.917464	6090.4
PSMB1	0.918721	19523
ATF7IP	0.916306	11693.9
TET3	0.918377	384.8
ENY2	0.918713	4770.6
GINS1	0.918276	8031.7
GIGYF1	0.917931	3132.9
PAXX	0.918268	4710.9
ELP4	0.917533	5804.5
PLIN3	0.918425	12828.2
MCM3	0.916211	52898.2
FYCO1	0.920396	12540.3
HDAC7	0.915283	2772.3
BAIAP2	0.917809	20850.6
TMEM160	0.915817	628.8
EPHA7	0.917944	3215.1
ZNF830	0.919026	3003.1
SMYD1	0.917348	3657.1
FANCA	0.916581	621.9
STEAP3	0.920049	2112.8
TSN	0.922382	17359.5
TIMELESS	0.918986	13623.6
SNRPF	0.919574	19372.3
PTBP2	0.920223	26748.2
CARM1	0.92046	15184
TSPAN9	0.916466	1444.9
STARD7	0.919632	6824.5
#N/A	0.927788	262.1
C2orf49	0.920919	3532
DCAF1	0.920046	17458.7
CDC26	0.920767	1152.8
PSMB4	0.9209	16563.5
TGIF2	0.921048	1634.4
KLHL36	0.92522	1879.4
PPRC1	0.920919	1362.5
RAD54L	0.919905	778.7
LSM 1.00	0.924449	922.6
MCM6	0.920834	44279.4
SKP2	0.919484	5553.5
ENOPH1	0.924116	15618.3
PPM1G	0.922779	27931.5
FAM192A	0.922538	8409.3
MAP4K4	0.921154	335.3
TBC1D2	0.923105	506.6
EPB41L2	0.924756	275.3
BUB1B	0.924442	23668.3
PPP1R11	0.924365	800.5
TIMM8B	0.919968	4664.7
CITED1	0.928309	50.5
RPS6	0.924644	56396.8
EFS	0.929904	493.5
DBNDD1	0.927108	502.4
PTCD1	0.924108	7772.3
TLN1	0.925911	99960.2
SYAP1	0.92487	15624.1
ATF1	0.926183	1867
CHMP5	0.925728	7388.7
EIF4EBP1	0.930011	5501.2
SORD	0.925266	27047.1
REPIN1	0.926945	10785
PFDN4	0.927079	7483.2
SOX4	0.921456	546.7
PSD	0.928234	98.3
SERBP1	0.926679	43395.1
MPLKIP	0.926606	282.8
PSMA6	0.927016	33790.1
RAC1	0.92649	27198.6
BRD4	0.926877	18271.8
SHC1	0.9287	155
PNPLA2	0.930233	688
CNOT2	0.925311	9294.1
FAM193A	0.927445	976.6
FDPS	0.929103	18031
MAD2L2	0.927301	839.3
PDCL3	0.928745	11282.3
NINL	0.932961	751.5
PJA2	0.931786	2441
SCLY	0.927879	14614
BAG4	0.929142	2630.4
GTF2IRD1	0.929769	3986.2
UXT	0.927397	4822
SEPT2	0.929701	22695.2
DUS3L	0.928359	12708.3
WNK2	0.931138	4656.9
RPS10	0.930028	31131.1
RPS18	0.92842	36151.2
ZNF771	0.928634	6696.1
TMEM38B	0.926981	1698.6
AMDHD2	0.931277	1524.5
C4orf46	0.929095	849.1
MAP2	0.931905	5301.7
ANKRD40	0.932967	1714.7
HELLS	0.926911	24992.3
HGS	0.930603	27808.2
NAP1L4	0.930122	19078.3
CAST	0.931282	17716.7
NBEAL2	0.931111	4836.1
SF3B2	0.931222	57064.9
PTGR1	0.933088	6649
DYNC1I2	0.932976	16304.4
PWWP2B	0.932177	1128.4
ANXA7	0.93082	18028.3
CHTF8	0.929532	1147.6
ZNF629	0.93401	3119.5
SRPK3	0.935484	127.6
AES	0.933456	2696.1
EPHA5	0.934889	76.1
SF3A3	0.932234	28551.9
UBE2V2	0.933541	6682.1
NMRAL1	0.934248	2540.5
ARHGAP31	0.934263	234.5
DTD1	0.936889	1380.6
PFDN2	0.934448	22327.7
C1orf52	0.930883	3653.9
SRA1	0.934525	3612.5
UBA52	0.931229	4337.2
DNAJC9	0.931282	19009.6
SNRPD2	0.932199	47632.1
CLK3	0.934789	4481.1
SKI	0.933372	804.1
POLDIP3	0.933264	180.4
EPHB4	0.937552	2381.1
PAIP1	0.933925	6798.6
IRF2BP2	0.930162	305
SF3A1	0.93202	51392.4
SRSF9	0.934707	19553.8
TXN	0.931464	40791.7
ZNF516	0.934204	7576.3
MXI1	0.934374	353.1
TFAP4	0.932677	7988.1
LATS2	0.932868	107
PSMA4	0.933614	32142
C9orf78	0.935031	8095.5
ENDOG	0.930476	2844
RBX1	0.937803	1815.4
ZNF664	0.932943	3123.4
YWHAE	0.935789	139236
KYAT1	0.935797	9026.6
TMSB4X	0.928651	249.9
DRAP1	0.93662	8532.7
SOX11	0.935051	4405.4
ZNHIT1	0.936014	267.7
ISYNA1	0.935093	17831.1
PTGFRN	0.936019	5822.6
CHTF18	0.935032	9216.8
RPLP0	0.93485	65412.1
RPS26	0.936073	10640.9
ADGRB3	0.935376	1175.3
MCM4	0.934484	41064.2
XRCC4	0.936852	6361.6
RPL27	0.933777	45399.1
LMNB2	0.937512	61917.6
EPOP	0.935307	527.7
FAM50A	0.93767	28930.2
HELZ	0.936737	19819.3
NDUFA8	0.942446	7602.9
RNF126	0.933611	1347.2
MOB3A	0.934889	837.1
MIDN	0.943034	579.4
CAND1	0.936788	94187.8
LSM 5.00	0.937823	9485.8
ACTL6A	0.938922	33150.8
ZNF593	0.936262	4373
FAM222B	0.948769	238.9
HMG20B	0.937809	3453.2
SF3B5	0.937965	5713.8
SIX3	0.937263	2152.8
CIC	0.936484	1036.5
EIF3A	0.938054	97062.7
HEBP2	0.937367	11357.7
PCGF3	0.93858	2383.9
DYNLRB1	0.940163	5598.2
LIN7C	0.938733	12939.4
PDRG1	0.940044	5095.6
MLLT6	0.941136	2449.4
PRDM8	0.94318	1736.3
NCS1	0.939786	501
CDK6	0.938154	8318.8
RPL34	0.9383	44341.8
AGTRAP	0.938058	914.7
PAWR	0.938747	11796.3
GIGYF2	0.938648	20778
KIRREL2	0.936861	577.2
ASB4	0.935806	65.6
RPL19	0.940244	25419.3
SEPT3	0.940044	7159
NHEJ1	0.941362	6015.3
CAPN2	0.939288	13627.1
PSME1	0.942487	8454.2
RTN4RL2	0.938972	1375.5
PNKD	0.944457	855.3
RPUSD2	0.94121	11538.2
RHPN2	0.940682	1097.4
BIN1	0.941841	8762.7
SF3B1	0.941551	76365
CXorf38	0.943168	3173.1
COX15	0.941221	3742.2
APEX1	0.941498	28968.4
RPS23	0.942668	17815.3
PIK3R2	0.944454	2154.3
BRD9	0.940453	5796.2
STAP1	0.945275	297.1
TMOD2	0.943521	4301.7
CDKL5	0.941284	360.7
FAM136A	0.942672	11798.3
LSM 3.00	0.943481	4916.1
ZDHHC18	0.943503	946.9
C17orf49	0.943295	1181.1
UFM1	0.942256	4526.6
DOCK3	0.944773	877.6
TSNAX	0.943188	23808.6
#N/A	0.945094	3428.8
DEF6	0.952571	357.5
ZNF598	0.945508	15470.3
HIST2H2BF	0.945895	302346
PYROXD1	0.945511	886.7
MLXIP	0.945113	1312.1
ELP5	0.942931	806.3
CUL1	0.943059	43640.7
SEC16A	0.938979	75.4
DDA1	0.94475	3105.3
GPN1	0.945452	4856.6
BLM	0.942855	9460.7
PLCB3	0.946331	18503.9
SPATC1L	0.940497	105.9
POLR3K	0.944111	3442.7
NUMA1	0.946176	121214
CLCN6	0.945891	2999.8
CLINT1	0.942282	1128.1
CENPH	0.947972	9822.7
CCDC9	0.946688	6843.8
ELP6	0.947444	3513.5
C1orf35	0.946754	7272.4
ANK3	0.948024	9907.8
SH3GL1	0.946695	29684.1
ILF2	0.945881	42212.6
ACAT2	0.948306	30987.7
SPC24	0.944984	3990.1
PFDN5	0.946965	28816.7
DPYSL3	0.948533	53212.9
PDLIM1	0.947127	34730.3
WDR48	0.947939	14555.6
FUS	0.944921	73224.3
LZIC	0.949152	12986.2
PIP5K1C	0.947341	1978.9
KDM4B	0.950414	10261.9
TRIM55	0.947467	151.5
MND1	0.947837	1470
EIF4E2	0.946387	5263.9
PRMT6	0.949608	1912.7
PEX16	0.951478	466.7
PPP6R1	0.949145	6769.3
UROD	0.949391	8141.5
ESS2	0.949651	5079.4
KLC1	0.948984	593.4
FKBP15	0.948993	5250.4
GOLGA7	0.945384	1911
YBX3	0.94933	8787
CEP162	0.943389	516.6
COX16	0.948537	1555.6
MAP4	0.948792	77016.9
PHF5A	0.952427	10939.1
RBSN	0.950118	3350.4
ARL4D	0.949484	1857
UBE2L3	0.949257	15145.4
YBX1	0.947713	40439.1
LRCH3	0.952684	1824.2
STAP2	0.95524	87.5
ZNF195	0.95041	3578.2
ARHGEF26	0.949262	3008.4
FANCD2	0.948301	7691.1
CENPK	0.947525	2000.7
C1orf123	0.951625	5826.8
C7orf26	0.950818	2934.7
RGPD2	0.951817	225.2
LSM 7.00	0.951846	4431.7
CAPRIN1	0.950613	37711.4
SLC12A2	0.949043	27321.7
CBX2	0.950805	8419
MOCS1	0.951969	9692
CHERP	0.949566	27840.9
TPM3	0.952023	67421.5
NFASC	0.951457	9404.3
RACK1	0.950702	86285.6
RPL6	0.953268	57917.5
PEF1	0.952972	4751.9
PLA2G15	0.952965	1584.4
NASP	0.952194	115357
TOP1MT	0.957235	461.1
TATDN3	0.951167	1536.8
RPS5	0.952208	31880.1
METTL1	0.954493	6795.8
KLC2	0.954453	21722.2
CSNK1D	0.95692	386.5
DVL3	0.954169	2906.4
LRRC20	0.954778	6359.3
TP53BP2	0.952064	9311
ANK2	0.954037	30365.1
RPS13	0.953658	26750.2
SRGAP2	0.954182	20673.5
ACBD7	0.954619	7778.9
TRIOBP	0.957161	911.6
BCOR	0.95413	8576.2
MKL1	0.953025	1809.7
SLCO4A1	0.956404	460.7
RBMX	0.955367	62279.3
PRIM2	0.953519	12743.5
RPS16	0.953273	39057.7
DLG1	0.955318	24760.4
COX1	0.956072	259
RWDD4	0.957064	2032.9
UBE2I	0.954955	24486.2
RMI1	0.959169	1099.4
ATAD2	0.954613	18329.9
PRR12	0.957323	1994.2
ZDHHC2	0.977069	174.7
NEIL3	0.961144	262.2
CFAP97	0.953991	3176.6
#N/A	0.955515	3426
SDC4	0.955831	1382.8
CENPP	0.957639	1125.8
TCF3	0.951083	254.7
TEAD4	0.958464	1924.5
DBR1	0.957842	18276.3
GSE1	0.957864	23387.6
PPM1B	0.958447	316
ZMYM5	0.958333	103.5
PSMB2	0.955326	20473.4
VBP1	0.957407	29152.1
PALMD	0.959024	1289.6
CDK2AP1	0.956671	1918.7
VPS4A	0.957732	19758.3
GNG4	0.959271	1125.8
GSTO1	0.958486	17092.4
RPL8	0.95624	48516.1
RPSA	0.958203	25846
DNTTIP1	0.958828	3954.4
TMEM189-UBE2V1	0.959308	22398.7
DLGAP1	0.962332	717.9
RPL36	0.958304	26235.3
GTF2F2	0.957374	13502.9
WIZ	0.964489	407.4
SIPA1	0.96005	1074.2
ARPIN	0.960321	8669.2
MBD6	0.963937	523.9
PSMA3	0.960615	28936.5
COTL1	0.961149	33314.3
CELF1	0.960984	54963.6
MAB21L1	0.959301	10453.5
ARR3	0.961546	927.7
RND3	0.958283	392.8
ZBTB33	0.958812	4055.2
ITGA1	0.962576	709.9
MDM4	0.962144	317.7
RECQL5	0.960676	6872.1
CMC4	0.962039	1381.2
RPL12	0.959493	38138.3
RPL36AL	0.962102	2772.2
SMS	0.961211	48859.9
RPS15A	0.959223	32276.5
RPS17	0.960229	36944.6
DDX54	0.960656	427.3
LSM 6.00	0.961066	12041.1
SNRPG	0.963756	12428.4
SURF2	0.961408	3607.3
ARID1A	0.961837	42979.9
RBM8A	0.962576	2026.8
VGLL4	0.961839	1318.2
PSME3	0.960487	26170
ZNF207	0.962578	10553.8
KIF15	0.961345	18475.9
GCAT	0.965546	232.6
RGS10	0.963902	5519.4
FANCL	0.961542	2145.2
SNW1	0.962303	25524.6
FAM133B	0.961414	3622.8
RNF219	0.960725	3387.9
RPL15	0.962096	26181.8
NAPRT	0.964925	10674
MARCKS	0.960411	16038
FHOD1	0.966046	3639
CDK4	0.962714	4998.7
UMAD1	0.968147	100.3
SH3BGRL2	0.963227	4162.2
CSRP2	0.964587	12916.5
GAB2	0.965934	3637.9
CTNND1	0.965474	27846.2
POU3F1	0.963707	3887.4
EIF1AD	0.963091	5239.6
PGBD5	0.962463	1012.8
STXBP2	0.963973	20375.6
FAF1	0.963295	15098.5
PSMB3	0.96421	7575.7
EPHB2	0.965926	382.7
ACTN1	0.965233	36580.5
ARHGAP19	0.965141	3568.9
TAZ	0.965506	873.3
HBB	0.960335	171.9
POLR2M	0.965688	2082.7
FGFR4	0.96633	3114
ZNF280A	0.971023	814.3
BRD7	0.97031	71.9
CKM	0.96872	504.8
ARHGAP42	0.964288	6896.2
MAF 1.00	0.971797	2801.4
WDR4	0.964162	10274.4
LIMA1	0.964959	34070.4
ASF1A	0.965311	2017.5
PBX4	0.965909	76.5
DCLRE1A	0.967617	522.9
PTK7	0.965354	15422.4
FSCN1	0.966031	95142.7
JPH1	0.964173	4389.3
PUM2	0.973674	244.1
MAT2B	0.967281	21504.3
UBE2G1	0.968043	1869
RUSC1	0.971557	864.2
MCM2	0.965436	58161.9
WDHD1	0.965822	37060.7
CENPX	0.969522	569.4
CHEK1	0.964913	10879.1
NANP	0.968686	1617.9
#N/A	0.966139	433.7
PEPD	0.968004	11091.2
NAA20	0.967209	2870
ZNF672	0.968467	331.7
ROR1	0.968617	635.8
NEFM	0.967033	41380.1
MPHOSPH6	0.966905	8873
HDGF	0.966945	324.7
SLC19A1	0.96517	1083.5
ZCCHC8	0.967483	13293.8
CHN1	0.968069	16322.7
ZHX3	0.971771	1490.6
RHOU	0.971617	249.9
ZFPM2	0.960716	247
CARS	0.9694	29465.8
TUBE1	0.965425	2661
SUGP1	0.968289	16116.4
EHMT2	0.968269	15547.3
ZNF428	0.968456	3199.1
SEC16A	0.969142	19245.7
NLN	0.96899	33353.8
CBWD2	0.984093	272.2
CKS2	0.965403	1286.4
SPART	0.971189	11120.7
PITPNA	0.968239	17099
DNMT1	0.969549	496.7
ABCA2	0.970323	291
NXN	0.970101	10386.1
SBNO2	0.969624	440.5
POLA1	0.967884	34814
NUDC	0.970152	69331.6
PSMA5	0.970446	31992.5
RPS27	0.969411	14704.9
NUDT21	0.969686	26607.6
ACO1	0.96948	21238.3
PDCD10	0.971627	11951.6
VAT1L	0.969034	31005.4
TAF10	0.97032	2268.9
CHAF1B	0.967779	9485.4
ARL13B	0.968501	1629.6
NDE1	0.970442	7942.1
IRS1	0.967136	206
BCORL1	0.9708	3062
EHMT1	0.972063	7425.3
#N/A	0.97174	13809.1
SFSWAP	0.971776	13293.6
BCAT2	0.970799	6343.2
CDC42EP4	0.972822	5637.6
ANTXR1	0.972762	721.4
GPRIN3	0.9712	4242.2
GSDMD	0.972438	112.9
SIX1	0.972201	4035.9
CTU2	0.973176	6497.7
TCF12	0.974683	8820.1
RCOR1	0.973013	8761.3
MT3	0.97596	373.5
RPS8	0.9712	47359.9
SERF1B	0.973041	851.8
RPS20	0.971966	10134.2
PLA2G6	0.976499	972.3
ZFAND3	0.969459	1222.1
RPS7	0.972614	32255.2
DERA	0.973344	9168.9
SVIP	0.97403	2828
PGD	0.973486	87390.2
JCAD	0.974384	197.8
TXNDC17	0.973616	10992.9
CPSF7	0.97306	20248.9
SPC25	0.971603	4098.9
MYCBP	0.973206	6748.7
TLE3	0.97462	26220.6
NCL	0.974434	428909
GPHN	0.975272	16072.1
UBR7	0.972578	16151.5
MIIP	0.977037	217
CHRAC1	0.975069	2843.3
CBX3	0.975424	44599.2
CAPN1	0.974809	9480.6
CNN2	0.973888	25417.5
ISL1	0.971302	220
SRCAP	0.976987	15949.8
ZC3H10	0.975424	1500.3
DACH2	0.977054	7136.5
HNRNPD	0.977292	84683.8
HIP1R	0.976289	12220.8
ZDHHC5	0.974419	3249.2
DSG2	0.974219	5936.6
ENKD1	0.979807	2304.8
RRP15	0.976865	20989.6
APRT	0.967972	27.2
SOWAHC	0.975871	6058.5
PEX19	0.978057	12096.9
HLTF	0.976018	27771.7
UNCX	0.978594	1334.9
RIMS4	0.974263	492.1
PPP1R13L	0.978489	3188.7
SCPEP1	0.978602	7074.9
DOPEY1	0.971163	646.6
SMARCE1	0.976929	12279.9
CEP128	0.97846	5210.3
POLA2	0.975645	9301.9
CAT	0.978397	14882.5
LRRC41	0.97499	2740.6
PDP2	0.97713	871.6
POU3F2	0.973288	1319
PLPP3	0.974692	1224.7
R3HDM2	0.977605	881.8
ME1	0.979443	7608.8
DPP9	0.976659	12398.2
PIN4	0.979249	9565.7
STARD3	0.978009	1454.3
GRK2	0.977853	8839.4
NUBPL	0.978598	1243.7
RPL35	0.97529	25627.6
RAP1GAP	0.977284	2551.2
PAIP1	0.977568	248.4
MVB12A	0.978973	3868.9
UBLCP1	0.976566	11476.6
CAMKMT	0.978233	2772.9
U2AF2	0.97874	40941.4
HPS3	0.979803	548.2
EVX2	0.980882	903
RPS3	0.97835	90442.5
FBXL16	0.983701	838.9
PUM2	0.97913	5644
KDM2A	0.976862	11217.5
ADPRHL2	0.979242	7241.4
TTYH3	0.978695	1525.1
ELAC2	0.978427	29493.9
PTTG1	0.978039	2413.8
PPP1R7	0.980083	18526.6
ZNF8	0.982897	3637.7
TATDN1	0.979054	18136.1
DR1	0.980277	4448.3
PSMA1	0.977688	40857.3
SALL2	0.98145	116.4
MTHFD2	0.977271	16355.8
AUTS2	0.983517	3574.1
HSPA4	0.980103	197494
RAVER2	0.978304	1190.4
PIP4K2A	0.980951	6946.9
AP2A1	0.980592	17410.6
CIZ1	0.978399	3573.7
RFX1	0.982469	4164
PTBP1	0.981318	57849.9
EPHA4	0.983128	879.9
FAM219B	0.981956	168.7
BTBD2	0.981505	2207.6
WEE1	0.984853	4089.7
RPL5	0.977993	85879.4
DVL2	0.981804	5169.2
TPRN	0.986794	269
SKIL	0.982324	2161.8
ARL2BP	0.980035	2042
C1orf174	0.979597	1137.9
ANKRD52	0.982659	1173
CDC40	0.98022	14197.6
EHD3	0.982879	5344.7
NEK6	0.978752	4730.6
RBBP7	0.986683	2608.1
SLC6A6	0.979909	3414.1
ELMSAN1	0.983137	5824.4
PPP3CA	0.982613	16089.7
PPDPF	0.98749	118.4
SUFU	0.982676	1610.9
EIF3L	0.980837	40410.4
RPS27A	0.982629	79562
DDB2	0.985488	3327.6
DHRS11	0.985929	3041
IRF2BP2	0.980552	7245.2
HIST3H2BB	0.982803	61442.5
PPIE	0.981854	13278.4
GATD1	0.984955	1551.6
GTF2H5	0.98135	689.3
DNM2	0.985743	193.6
CASKIN2	0.982998	4324.6
AHDC1	0.982771	2384.4
CASK	0.982652	22759.4
KIAA1614	0.982562	5330.3
MAP3K15	0.990588	42.1
NCOA5	0.983689	17163.7
MET	0.981854	14777.4
IGDCC4	0.986226	393.8
NUDT1	0.985989	5355.4
GOLPH3L	0.982431	6687.7
MYO9B	0.983123	6757.3
PKN1	0.983017	7860.3
SLC43A1	0.985339	1619.7
EHD4	0.985552	12476.6
COX7B	0.982889	884.6
RNF181	0.988852	88.7
XRCC3	0.982261	1666.7
DEPDC1B	0.985009	781.9
SNRPD1	0.982747	5457
CELF1	0.982824	103
INTS8	0.983666	7859.1
CHCHD5	0.985217	886.4
ALDH9A1	0.985855	35558.3
NEFL	0.983433	27918.1
GTF2A2	0.987495	2992.8
ZFHX3	0.983612	19824.8
RPS6KB2	0.989374	1489.7
WDR92	0.985691	10043.8
TRABD	0.986221	1889.6
SPRYD3	0.995772	565.2
EIF3B	0.984398	65983
ADO	0.987603	6373
SF1	0.983765	32842.3
PSAT1	0.984948	38267.3
APC	0.98481	9348.8
LNX2	0.986195	714.4
PACS1	0.985721	4597.5
USP36	0.984744	11367.2
#N/A	0.982583	4005.4
ERLIN1	0.984317	21792
GPSM2	0.991008	925.8
L3MBTL3	0.985953	5194
PABPC3	0.985513	483
ATG16L1	0.988342	7943.5
ZNRF1	0.987642	1062.9
PBX3	0.995835	310.8
LRFN1	0.986213	1752.5
CAP1	0.986222	58380.8
NUDT12	0.987373	6935.8
CPE	0.987817	3681
BORCS6	0.991136	3410.3
EXOSC5	0.988453	13790.3
SCRIB	0.987573	34196.7
CHMP1A	0.985861	15709.4
CAMKV	0.9836	14537.8
DTNBP1	0.987	4267
ZFHX4	0.98566	1113.5
IKBKB	0.987142	9488.9
EEFSEC	0.987646	8713.9
SRP9	0.988433	18706
TCEAL1	0.987999	1909.9
PUF60	0.988314	56882.3
CSTF3	0.988576	34328.1
COX19	0.988188	1790.3
ABL1	0.987605	2868.3
CCDC14	0.985427	1967.7
PMS2	0.988766	4928.9
SON	0.987862	105.8
TRUB2	0.987279	4516.8
EPN2	0.987781	5286.8
BPNT1	0.989483	21488.9
RPL26	0.987979	36737.2
NTNG2	0.990083	559.1
SATB1	0.989808	5176.3
IQCB1	0.988717	6090.2
ADGRA3	0.985647	858.4
PASK	0.988899	3875.1
RING1	0.987769	3101.2
NDUFS5	0.987709	3495.7
TBC1D5	0.989116	21829.3
TIMM10	0.990001	9881
CCNB1	0.986892	6083.5
ILF3	0.988663	157907
SNAP29	0.989259	7763.9
MAP1S	0.989697	16311
AKIRIN2	0.996304	1779
SAV1	0.997452	900.2
MEF2A	0.991165	1054.5
UBE2K	0.988475	25000.3
BNIP3	0.991833	2708.1
EPB41	0.984756	323
POLR2J	0.987991	7749.7
CREBBP	0.98878	8143
POLD1	0.989494	32172.2
CREB3L2	1.00268	261.6
PDE12	0.990496	16497.9
CAMSAP3	0.990519	5411.5
TRIM39	0.990074	79.8
RTN4	0.991583	33210.3
GPM6A	0.991502	606.7
METTL8	0.991149	3146.8
RPS2	0.991097	63423.5
PRDX6	0.992886	49991.3
TES	0.990159	18443.4
SOX21	0.991929	479.3
EIF1B	0.986456	5367.7
INA	0.989958	31446.9
CRYZL1	0.992599	7952.7
KDM3A	0.993825	25253.2
GPC6	0.990799	5696.4
PLEKHA7	0.991823	11364.9
ERH	0.994348	29977.8
SPECC1	0.992812	4378.4
POLD3	0.991249	12868.2
AARS2	0.993464	20959.3
SLC29A2	0.995213	1621.6
MCM7	0.991059	52295.3
RPL7	0.991149	55351.9
MAPKAPK3	0.992573	4249.9
C17orf97	0.991992	681.3
HIRIP3	0.994154	7482.8
PREP	0.993561	45735
ASRGL1	0.993558	4580.7
SNRPB	0.993278	40573.8
SF3B6	0.993006	11869.4
AEN	0.991925	835.3
RFC4	0.992235	29812.2
PPIL2	0.991461	10264.2
PRTFDC1	0.992416	4776.1
ZBTB45	0.995633	45.6
DTX2	0.992693	584.2
MIF	0.994166	19274
ANAPC16	0.995945	1768.4
TCOF1	0.993235	97614.2
IFFO2	0.989945	344.6
C1orf198	0.995568	7076.1
TBRG4	0.993686	18759
RSPRY1	0.996226	1478.2
G3BP1	0.992311	50358
FGF14	0.993609	1259.4
SAFB	0.99396	28171.8
KARS	0.995717	64446.4
PRCC	0.992486	9047.7
CCDC85B	0.994457	1489.1
TDP1	0.992431	7814.7
COX6B1	0.99391	17365.7
SYNCRIP	0.997314	148.5
PAICS	0.996495	94502
SUGCT	0.995415	586.2
AKAP5	0.998847	260
NUPL2	0.994544	7838.7
CDH17	0.996575	756.6
RAB38	0.98935	176.5
ZC3H3	0.992897	629
RPL37A	0.993323	25245.2
NCK1	0.995212	10829.9
C5orf22	0.993664	3434.4
FNBP4	0.998072	16407.6
CTIF	0.996845	4107.2
IRS2	0.996275	615.2
CBFA2T2	0.998033	2486.3
CNTRL	1.00064	1890.2
MMS22L	0.994925	2705.4
PSEN2	0.998378	369.2
PALLD	0.998126	7616.6
NR2C2	0.999751	4410
IDI1	0.997001	19584.2
TBCC	0.997525	10962.9
TTC38	0.997777	4892.8
HAUS1	0.996494	5314.8
CHMP2A	0.99527	11931.1
PGAM5	0.996955	30772.2
CD151	0.992689	4440.1
CENPM	0.996791	838.8
SRSF2	0.998457	26075
MAGI1	0.998145	8770
NOP16	0.996563	10756.1
NOS1AP	0.997785	1666.4
TTLL4	0.994642	1151
NSRP1	0.996246	13028.8
TSTD2	0.996906	1772.2
XPNPEP3	0.998549	3716.4
TK1	0.996462	5435.4
CD44	0.998202	6441.3
RSRC1	0.999075	6263.8
RPL36A	0.99572	18240.1
PPP2R3C	0.999829	583.6
MB21D2	1.00122	5840.7
UNK	0.999628	3762
SETDB1	0.997645	11266.9
IQCJ-SCHIP1	0.999528	1059.8
FABP7	0.997601	540.5
MRM2	0.998734	2761.9
TGFBR3	0.998211	279
STAT2	0.99852	3643.4
ENOX1	0.987331	116.9
MLLT11	0.999049	2205.5
SMARCC1	0.999268	44500
BRCA1	0.998283	3836.4
SLC1A4	0.995863	2503.7
TPP2	0.99982	72940.2
FANCG	1.00196	2099.4
CDK5RAP2	1.0006	10087.7
AIFM1	0.999274	40876.3
SDHC	0.997024	770.5
SMYD5	0.999468	8455.3
SNX33	1.0006	1836.4
UBA3	1.00155	21869.1
WDR12	0.99944	23557.6
DNPEP	1.00083	9431.2
EPB41L3	1.00164	18982.8
WDR5	1.00023	19609.2
ZFYVE26	0.999317	4682.7
ASB8	0.99929	281.4
INTS10	1.00135	6757.4
EIF3H	0.998821	27196.7
SNRPB2	0.999649	11975.5
USP6NL	1.00222	1711.7
RANGRF	1.00118	2120.2
MSRB3	1.00429	1427.9
CLTA	1.00185	15888.1
RASSF7	1.00143	978.3
SFT2D3	1.00237	2238.3
EIF3G	1.00079	29467.6
TPCN1	1.00156	1220
ALDH16A1	1.00447	5836.3
PDCD6IP	0.997099	103.1
FN3KRP	1.0038	6416.3
APEX2	1.00079	889
RCC1	1.00215	33569.2
GREB1	1.00503	959.5
SF3B3	1.00219	71290.3
DPH7	1.00285	2177.9
FLNA	1.00339	187427
TRIM27	1.00425	5030.7
KHK	1.00455	1126.9
UBQLN1	1.00218	11673.9
SFXN5	1.00212	1986.2
ZNF3	1.00086	581.2
KNSTRN	1.00289	11714.3
ACAP3	1.00453	3545.5
MTSS1L	1.00251	3313.6
CETN2	1.00333	6022
TUFM	1.00359	86187
TIMM44	1.00362	42970.2
LZTFL1	1.00496	15202
HMGA2	1.00311	12984.3
ELF1	1.00137	512
CLINT1	1.00369	16148.4
TONSL	1.00371	4005.2
LRRFIP2	1.00574	4593.8
LYPLA2	1.00529	20644.7
ZNF124	0.996494	454.7
NSL1	1.0067	2120.1
TOP3A	1.00337	5036.8
PPP2R5C	1.00236	510.4
RPS24	1.00012	26493
MAPKAPK2	1.00462	7003.4
MCTP1	1.00644	234.6
KLHL9	1.02145	1357.4
BMPR1A	1.00277	579.2
PHF23	1.00393	3782.6
PANK1	1.00438	1215.1
AKR1B10	1.00508	9006.5
RPL13A	1.00454	56888.1
FBXO7	1.00528	5294.7
UHRF2	1.0072	3678
TNIK	1.00789	3194.2
SEPT8	1.00523	3939.6
PLCG1	1.01099	552.1
CALB1	1.00405	297.2
KLF5	1.00858	293.9
NPM1	1.00519	1802.1
STK38	1.00723	3204.6
BCL11A	1.01072	2226
COA7	1.00643	10130
CALD1	1.0051	354.4
UBAC1	1.00712	4809.4
NFATC3	1.00581	3841.2
ATOX1	1.00599	4550.8
KIAA0586	1.00875	2317.7
RBBP7	1.00602	32106.8
PAGR1	1.00505	2108.9
AS3MT	1.00724	4921.9
MCM8	1.00247	2149.9
UBE2T	1.00594	12538.8
SAMD1	1.00637	5594.4
SNX7	1.00583	2345.7
CENPI	1.00725	2918.1
FBXW9	1.00647	2069.8
POLI	1.01222	778.7
IMMP2L	1.01154	1253.5
CLDN3	1.00688	1506.9
#N/A	1.00673	2080.8
NECTIN3	1.00643	1440.5
RAB11B	1.00656	22672.6
PPP1R12C	1.011	2692.6
RPL4	1.00505	104880
ZER1	1.00562	876.7
DPP7	1.00916	2070.1
NLE1	1.00597	12003.6
ARGLU1	1.00806	13787.9
PCNX3	1.00316	381.4
CCDC6	1.008	25873.5
RNH1	1.00894	31622.7
ALDH7A1	1.0024	1419.1
RHOC	1.00653	16999
PTER	1.00734	7879.5
PKP2	1.00653	6994.3
MT1A	1.00553	545.7
YAF2	1.01038	321.3
PPIP5K1	1.00874	2769.3
GALNT14	1.00902	2617.3
ECHDC1	1.00736	13782.6
PTK2	1.00877	23073.6
USP1	1.00339	1716.8
WDR60	1.01325	275.2
UPF1	1.00646	54149.8
ARMC6	1.0088	16592.8
SNX6	1.00847	19494.6
PELI2	1.01047	125.5
SH3BGRL3	1.00843	19067.6
C15orf61	1.00493	509.2
ERAL1	1.00602	11410.1
ZIC1	1.01005	60.3
OSBP2	1.00853	1916.2
SNRPD3	1.00955	26645.3
SUOX	1.00837	3854.6
EXOSC8	1.00913	10304.5
REXO2	1.01042	11314.1
AP5Z1	1.0117	2136
ANKHD1-EIF4EBP3	1.00115	2087.9
THAP11	1.00812	1850
RNASEH2A	1.00924	13289.7
NR3C2	1.00929	771.5
TRIM28	1.01022	83300.2
NELFA	1.0104	13733
MRC2	1.00838	1539.6
EPS15L1	1.0083	17340.2
SNX24	1.01056	478.6
CDKN3	1.00819	1095.8
NACAD	1.01431	815.2
NHSL1	1.00978	3718.2
PPAT	1.01141	39666.6
FAM193B	1.00953	1398.2
TEAD3	1.01109	4020
DNA2	1.00759	4074.3
EPB41L4A	1.01112	518.1
#N/A	1.00824	2044
SAE1	1.01072	40127.7
EXOSC6	1.01018	7491.9
IGSF9	1.01127	1040.6
STX2	1.01406	1305.1
SMPD2	1.00964	387.7
DYM	1.01214	2342.5
DNM1	1.00925	17003.7
CNRIP1	1.01174	14733.4
NBN	1.01087	11066.7
SAT2	1.01292	3135.6
ADSL	1.01082	30089.8
UTP4	1.01396	297.7
USP28	1.01088	15518.4
RPS3A	1.0119	71274
RPL13	1.00982	47060.7
RFX7	1.0095	2995.5
PPME1	1.0123	20085.3
TRMT2B	1.01131	1949.8
NSMCE3	1.01178	5025.9
HDDC2	1.01338	7006.4
GANC	1.01173	94.9
MCM5	1.00892	47520.9
CTU1	1.01194	3983.9
ACTL6B	1.01473	2080.5
SNRPE	1.0118	8873.5
HOXD13	1.01151	5263.1
CDC20	1.00922	3142.8
BCL7C	1.01531	815.7
MAD2L1	1.00993	7101.6
MICAL1	1.01656	546.2
HARS2	1.01329	14269.1
FAM219A	1.01566	447.4
NTHL1	1.01109	2178.3
TRIM9	1.0108	514.6
GID4	1.01491	231.5
ATAD3B	1.01056	8562
LRP5	1.01237	1833.5
CPVL	1.01153	8624.5
NDOR1	1.01443	1005.2
NANOS1	1.01413	172.3
C1orf109	1.01763	663.8
TTC31	1.01663	1479.5
LSM 8.00	1.01471	3000.7
GPKOW	1.01296	26271.6
CADPS2	1.02647	957.8
EEPD1	1.01296	820.5
LHX4	1.01517	5427.7
GPATCH11	1.01458	5254.9
GSS	1.01124	15473.5
TUFT1	1.01213	1619.2
PIAS3	1.02163	231.4
HAT1	1.01342	25735.8
ORC6	1.01191	10874.9
VPS26A	1.01382	17942.5
CCNY	1.01495	692.6
KMT2E	1.01451	398.6
SLC20A1	1.01265	1424.8
MIPOL1	1.01392	575.5
FLVCR1	1.01464	1912.4
TPM1	1.01493	672.8
OSGEP	1.01273	7787.1
TDP2	1.01376	5776.5
RAD51	1.01633	3025.1
EIF4G1	1.01323	106277
RPL30	1.01444	30340
STK32C	1.01489	5603.8
PKN2	1.01468	35301.8
RPS11	1.01496	43354.5
PPP1R35	1.01732	1227.3
UAP1L1	1.01497	9189.7
RECQL4	1.01424	2821.1
MAPK6	1.0172	2081.6
PLEKHM2	1.01693	558.5
TUBD1	1.01555	946.9
CDCA5	1.01437	4638.9
KMT2D	1.01581	23718.7
EP300	1.01416	23387.7
KCTD12	1.01364	6013.5
POLR2I	1.01297	4218.3
RPS6KB1	1.01491	5255
DXO	1.01585	3588.3
EEF1AKMT2	1.01641	700.1
METTL5	1.01448	4917.6
SLC1A5	1.01163	5706
MSRA	1.01553	2308.2
PTPRS	1.01574	4212.8
MIS18A	1.01483	3798
MIF4GD	1.01625	2264.3
EIF3J	1.01522	26227.2
NMT1	1.01441	15800
PSME2	1.01496	5252.8
SLC44A1	1.01515	3315.8
EIF3I	1.01409	47951.5
TAOK3	1.01709	3142.7
RBM17	1.01587	20194.3
TTI1	1.01776	9862.7
LSM 4.00	1.01618	16150.9
CECR2	1.01763	7619.1
FAM161A	1.01553	503.5
CORO1C	1.01581	60273
CAAP1	1.01796	5481.9
MED15	1.01636	6299.9
RGS20	1.01708	1304.2
SH3GLB2	1.01644	11447.1
#N/A	1.0173	176.4
BIN3	1.016	2603.7
RFC2	1.01788	22869
SLIRP	1.01546	13416.2
SWAP70	1.01784	15432.3
RGS7	1.01977	87.7
SATB2	1.01838	188.4
PHLDB2	1.01724	8187.8
UBTF	1.01916	228.7
#N/A	1.02049	423.3
RGS17	1.0172	579.5
DAXX	1.01615	10654.4
SHOC2	1.01779	8433.5
TRIP10	1.01862	10187.1
CCNT1	1.01744	11405.4
PIMREG	1.0166	2639.9
ZMYM4	1.01643	35824.9
SEMA4D	1.0177	1334.1
AMOTL1	1.01943	2124.4
HNRNPA1	1.02112	117547
S100PBP	1.02191	2150.1
TRAPPC3	1.01825	6534.7
NDUFA6	1.01799	4622.2
ZBED8	1.0192	2946.8
RNF168	1.01782	5819.8
ZFAND5	1.02084	558.4
NT5DC1	1.01801	15166.4
YWHAG	1.01944	47770.3
RBMXL1	1.01852	4598.4
CTNNA1	1.01775	18120.8
FAM110A	1.01642	458.1
MBNL2	1.01898	1422.9
DKC1	1.02	32862.2
GLB1L	1.02073	98.5
COQ8A	1.01973	21523.1
ZNF696	1.02099	2354.6
ACTR6	1.019	1801.9
CIB1	1.02413	38.2
UBA2	1.0196	33245.9
COBLL1	1.01838	3606.7
PKN3	1.02138	367.9
GEMIN6	1.01956	2846.4
ADAT2	1.01854	1703
LRIF1	1.02536	3881.6
SELENBP1	1.01996	9978.2
UBL5	1.01672	5696.6
KIAA0754	1.02178	2678.9
TBC1D25	1.02454	860
COP 1	1.02013	3759.9
CENPL	1.01936	1837.6
ZMAT2	1.01775	8026.6
AKAP2	1.0228	5701.6
IFT140	1.02352	2750.5
SLC25A33	1.01601	336.3
RPL31	1.01763	23524.6
EIF3M	1.02008	25617.7
RIOX2	1.02183	27536.2
RIOK1	1.01983	10163
CAMK2G	1.01764	207.7
TPR	1.02196	159459
LIPE	1.02038	220.3
EIF4EBP2	1.02153	1186.2
SYF2	1.02418	4722.5
ETF1	1.02	41191.2
CHURC1-FNTB	1.02187	2933.9
INTS2	1.02128	6656.6
BAG5	1.02151	10215.4
MUTYH	1.02269	2479.2
GTF2A1	1.02103	776.7
FEN1	1.02364	31728
TARS	1.02092	72330.4
SNX2	1.02132	28873.1
INTS1	1.02153	23106.2
NIPBL	1.02154	40132.7
STK11	1.02293	1646.1
SCYL2	1.0218	19560.3
RPS27L	1.0269	626
RBM3	1.01849	1950.4
FIP1L1	1.02058	12605.1
SUPT4H1	1.02015	3943.6
RDH13	1.02142	4638.9
KLHL25	1.02185	1547.7
TSG101	1.02296	20225.2
PINX1	1.02435	6473.5
RSU1	1.02255	11896.1
RBM15B	1.02433	7868
NEDD1	1.02239	8155.2
KANK1	1.02445	6757.3
BACH1	1.02237	8208.8
EIF3C	1.02348	62911.4
CHMP4B	1.02216	18521.6
AMER1	1.02411	1367.5
MAPK12	1.02271	5214.9
SMAD9	1.0234	253.7
ARL6IP4	1.02582	7925.3
AKR1B1	1.02458	52226.3
MAP3K20	1.02586	1281.3
PGM3	1.02356	20980.1
NDUFB7	1.02376	4235.5
ZMYM3	1.02258	22339.4
UBXN2B	1.01887	264.6
KLF13	1.02384	880.5
MTREX	1.02335	55681.6
ND3	1.02059	649.4
LAGE3	1.02052	278.5
PDE8A	1.02154	355.7
CDKN2C	1.03226	329.6
DMAC2	1.0246	6079.9
ACBD6	1.02406	3396.5
POLK	1.02397	2191.3
FKBPL	1.02551	1161.6
MKL2	1.02532	5600.7
GCA	1.02487	7300.9
ZBTB14	1.02481	1937.6
FANCB	1.02572	5874.4
RHOT2	1.02308	6348.8
ACIN1	1.02308	1329.7
AIF1L	1.02535	2596.5
SNTB2	1.02444	6328.2
CAPZB	1.02418	54516.8
SETDB2	1.02591	459.3
EXOSC7	1.02587	9609.7
NDUFS7	1.02515	7925
CXADR	1.02252	6651.6
CDYL	1.02231	8820.5
MTFP1	1.0253	5447.4
CMBL	1.02465	10314
QSER1	1.02284	4953.2
WDR74	1.0247	12551.7
MRPL54	1.02425	1583.8
DST	1.02213	563.6
RFC5	1.02401	16330.4
ZCCHC10	1.02708	989.9
NDUFV3	1.02222	1159.2
PSMG2	1.02622	15370.8
EIF3K	1.02581	6771.9
WDR70	1.02564	20871.5
ZFP36L1	1.02496	377.8
SLC45A4	1.02375	349.2
RBM19	1.02649	15112.7
DPH2	1.0238	7231.3
YWHAB	1.02574	22202.5
ZC3H4	1.02666	13820.6
SPAG5	1.02669	19155.1
TBL1X	1.02801	3857.2
SEPT4	1.02762	9503.8
TUBB3	1.02761	124655
CD2BP2	1.02522	10833.7
BZW2	1.02604	58600.3
RPRD1B	1.02799	15705.5
FAM117A	1.02633	319.6
IFFO1	1.02719	215.3
RANGAP1	1.02554	63843.8
FAN1	1.03153	994.5
TIMM9	1.02699	9748.1
CHTOP	1.02488	14724.3
MRPS6	1.02514	7096.4
DHPS	1.02907	10047.4
RCOR2	1.02736	20945.2
TPM1	1.02824	8601.3
TBL1XR1	1.02868	22906.8
REXO5	1.02619	105.8
PPP5C	1.02689	38113.6
PRPF40A	1.02778	2763.4
GBF1	1.02675	24069.5
DDX11	1.0258	10056.7
DEDD	1.03951	171
TAX1BP3	1.02816	675.5
KDM3B	1.02763	41651.2
WDR83	1.03154	2187.8
SPRY4	1.03125	1639.9
BAALC	1.02796	158.1
MTAP	1.02763	21263.1
EBAG9	1.02912	1219.1
TRAF2	1.02765	10915.4
POU4F2	1.02864	4572.4
DPF2	1.02771	17540.9
SEPSECS	1.03077	2070
NDUFAF7	1.02758	11894.9
RPA1	1.02715	48352.8
NOA1	1.02725	10878
MACROD1	1.03083	20572.7
TRIM11	1.03319	2471.9
SNX5	1.0291	23532.3
MAEA	1.02753	6527.6
BRCA2	1.03122	1132.9
UBE2D2	1.03106	959.4
CTDSPL2	1.03158	5787.7
METTL18	1.0329	1277.8
COX4I1	1.02981	28369.3
NUSAP1	1.02971	13345.3
DPH1	1.02917	7634.8
STK35	1.02956	3022.8
UACA	1.02915	2701.3
C1orf122	1.03157	3525.3
GPC2	1.02972	12933.2
LRRC8A	1.02742	4214.7
ATP6V1F	1.0348	1552.4
APBA2	1.03005	5941.2
HECA	1.02974	460.5
STAT3	1.02842	14646.2
XRCC5	1.02889	138489
PACSIN2	1.03153	23811
SPAG9	1.0342	263.1
CEP170	1.03442	264.5
CTNNBIP1	1.03511	922.8
TAF9B	1.0305	1010.1
CEBPZOS	1.02989	1212.7
BRK1	1.03122	4582
FOXP4	1.02872	1790.8
INTS12	1.02844	5981.5
NDUFA2	1.03144	8932.9
CDK5RAP1	1.03045	11470.2
USP10	1.02979	32107.3
JMJD1C	1.03047	12321.2
MRPS23	1.02923	8527.4
EFCAB2	1.03515	273.9
TCEAL5	1.03125	23.1
ARL14EP	1.0298	2177.3
BIRC5	1.03159	5123.1
METTL21A	1.03127	1675.3
DUSP11	1.02842	2384.7
PITPNB	1.02942	32401.3
SRPK1	1.03108	18191.6
EXPH5	1.03762	99.3
MCRIP2	1.02735	747.5
GLTP	1.03401	3153.1
PPP6R3	1.03083	26227.9
PDCL	1.03074	6502.6
CEP152	1.03069	1249.4
TTI2	1.03156	6492.1
GID8	1.03112	5184.8
PSMD4	1.03049	24097.3
CRCP	1.03137	2044.8
CORO1A	1.03242	11450.4
GDI1	1.03241	54012.4
CXXC1	1.03401	5849.9
GTDC1	1.03355	945.7
EXOC6B	1.03056	1308.4
EXOSC4	1.03464	6213.1
STK40	1.03231	1019.2
LMNB1	1.03331	117743
CHURC1	1.03298	635.9
DACH1	1.03334	4047.8
HBQ1	1.03116	1366.9
CUL3	1.03213	38300.8
MCOLN2	1.03536	342.6
ADCY9	1.03094	2258.8
MYL6	1.03164	7188.5
DCAF12	1.0309	2008.3
ADSS	1.03072	23227.1
PGLS	1.03304	12873.5
INTS11	1.03244	8677.7
PRRC2C	1.03199	68344.7
RCHY1	1.03266	3275.3
AGFG1	1.0327	6212.6
MZT2B	1.0325	3335.7
UPF3A	1.03642	344.3
NUDCD3	1.03398	9281.7
SMC1A	1.03393	143225
ZNRD1	1.03327	236
MCMBP	1.03275	27773.9
AP1AR	1.0363	833.6
METTL17	1.03535	4987.9
ANKRD16	1.0338	168.2
AP5M1	1.03132	9461.6
NUDT16	1.03602	4662.4
PKM	1.035	2489.6
PAK2	1.03362	53854.5
FERMT2	1.03456	23001
OXR1	1.03448	7311.2
[truncated: 6,837 more rows]

## Sheet: Fig 3g
Protein volcano plot
Protein.ID.matched	Gene	log2_FC_shMSI1	neg_log10_sigB
A0A0B4J2F0	PIGBOS1	0.0833711	0.0333616
A0A0U1RRE5	NBDY	-0.292855	0.774283
A0AV96	RBM47	0.0487055	0.0220751
A0AVF1	TTC26	0.0902424	0.113385
A0AVI4	TMEM129	0.515082	0.541644
A0JLT2	MED19	0.138129	0.198965
A0MZ66	SHTN1	0.152421	0.290638
A0PJW6	TMEM223	-0.146412	0.427072
A0PJW8	DAPL1	0.591758	0.704208
A0PK00	TMEM120B	0.20136	0.227503
A1KXE4	FAM168B	-0.799525	2.36162
A1L020	MEX3A	-0.0531982	0.101193
A1L0T0	ILVBL	0.22538	0.602489
A1L188	NDUFAF8	-0.0103602	0.12969
A1L390	PLEKHG3	-0.116242	0.304039
A1X283	SH3PXD2B	-0.148977	0.270435
A1XBS5	FAM92A	-0.366891	0.842009
A1Z1Q3	MACROD2	0.325071	0.601613
A2RTX5	TARSL2	-0.0382007	0.135772
A2RU49	HYKK	0.0641035	0.00915034
A2RU67	FAM234B	0.324778	0.649703
A2RUC4	TYW5	-0.0848646	0.21903
A3KMH1	VWA8	0.127691	0.362677
A4D1U4	LCHN	0.0479743	0.0345064
A5D8V6	VPS37C	0.0753224	0.0252381
A5PKW4	PSD	0.116489	0.0783831
A5YKK6	CNOT1	0.0670259	0.202427
A6H8Y1	BDP1	0.410655	0.758375
A6NC98	CCDC88B	-0.238759	0.559881
A6NCL7	ANKRD33B	-0.12573	0.300632
A6NDG6	PGP	-0.385502	1.10192
A6NDU8	C5orf51	-0.622679	1.74873
A6NED2	RCCD1	-0.0635443	0.212409
A6NFI3	ZNF316	-0.0189038	0.151029
A6NGB9	WIPF3	0.00427994	0.0672397
A6NGG8	PCARE	-0.398976	1.32576
A6NHQ2	FBLL1	0.406383	0.923802
A6NHQ4	EPOP	-0.290984	0.703779
A6NHX0	CASTOR2	-0.353581	0.912894
A6NI28	ARHGAP42	-0.183873	0.498516
A6NIH7	UNC119B	0.121734	0.128906
A6NJ78	METTL15	-0.101571	0.289838
A6NJT0	UNCX	-0.00690293	0.128798
A6NK58	LIPT2	0.208612	0.262575
A6NKD9	CCDC85C	-0.408622	1.3672
A6NKF1	SAC3D1	0.10278	0.053056
A6NLF2	ELOA3D	-0.190734	0.526536
A6NNA2	SRRM3	0.16973	0.162629
A6NNL5	C15orf61	-0.124432	0.297817
A6ZKI3	RTL8C	-0.159417	0.498516
A7E2V4	ZSWIM8	0.0651285	0.0334174
A7KAX9	ARHGAP32	-0.0904768	0.270318
A7MBM2	DISP2	0.0483958	0.0118655
A8MT65	ZNF891	0.352166	0.783973
A8MTT3	CEBPZOS	-0.153418	0.398858
A8MVW0	FAM171A2	-0.315351	0.808083
A8MW92	PHF20L1	-0.0876162	0.288739
A8MXV4	NUDT19	-0.0598354	0.191314
A8MYZ6	FOXO6	-0.342636	0.786789
A8MZ97	C2orf74	0.458012	0.922156
A9UHW6	MIF4GD	-0.23958	0.634902
B2RTY4	MYO9A	0.451404	1.13872
P0CG08	GPR89B	0.442351	1.09618
B9A014	FAM243A	-0.199043	0.505781
Q6VEQ5	WASH2P	0.0473601	0.0123409
C4AMC7	WASH3P	0.0473601	0.0123409
A8K0Z3	WASHC1	0.0473601	0.0123409
C9J7I0	UMAD1	-0.215021	0.544678
C9JLW8	MCRIP1	-0.916371	2.68341
E9PRG8	C11orf98	-0.196304	0.55518
H3BS89	TMEM178B	0.107687	0.0659349
L0R6Q1	SLC35A4	-0.182979	0.505972
L0R8F8	MIEF1	-0.232346	0.631657
O00115	DNASE2	0.0497169	0.0155238
O00116	AGPS	0.152736	0.369987
O00139	KIF2A	0.179875	0.539342
O00148	DDX39A	0.0966689	0.158727
O00151	PDLIM1	-0.266921	0.427307
O00154	ACOT7	-0.0178826	0.0206373
O00161	SNAP23	0.147349	0.324195
O00165	HAX1	-0.0106684	0.0449401
O00170	AIP	0.203153	0.390901
O00178	GTPBP1	0.0142231	0.00852083
O00186	STXBP3	0.266989	0.465985
O00189	AP4M1	0.105999	0.0575278
O00192	ARVCF	0.0470849	0.0178149
O00193	SMAP	-0.267526	0.428612
O00213	APBB1	-0.0366582	0.101521
O00217	NDUFS8	-0.114872	0.283983
O00221	NFKBIE	-0.45446	1.33241
O00231	PSMD11	0.145428	0.346217
O00244	ATOX1	-0.149531	0.3945
O00264	PGRMC1	0.59816	3.65411
O00267	SUPT5H	-0.08775	0.118487
O00268	TAF4	-0.0882369	0.255403
O00287	RFXAP	-0.146955	0.410497
O00291	HIP1	-0.0958191	0.179902
O00299	CLIC1	0.163884	0.590848
O00303	EIF3F	-0.0731794	0.06391
O00308	WWP2	-0.115333	0.351845
O00399	DCTN6	0.0100684	0.0507353
O00400	SLC33A1	0.468393	1.28609
O00401	WASL	-0.0167787	0.0931301
O00410	IPO5	-0.404316	0.778412
O00411	POLRMT	-0.0961621	0.180564
O00418	EEF2K	-0.0307118	0.120602
O00422	SAP18	0.0427528	0.139353
O00425	IGF2BP3	0.208039	0.828703
O00429	DNM1L	-0.042044	0.0464671
O00442	RTCA	0.404709	1.70156
O00443	PIK3C2A	0.200831	0.543982
O00458	IFRD1	-0.0463108	0.182375
O00459	PIK3R2	0.0111334	0.0917129
O00461	GOLIM4	0.262744	0.568984
O00463	TRAF5	0.295163	0.420516
O00468	AGRN	0.118519	0.151985
O00470	MEIS1	-0.0894444	0.293696
O00471	EXOC5	0.154677	0.376412
O00479	HMGN4	0.0506229	0.0177894
O00478	BTN3A3	0.163926	0.192702
O00483	NDUFA4	0.0491545	0.0753277
O00487	PSMD14	0.058309	0.174916
O00488	ZNF593	-0.23803	0.761135
O00499	BIN1	-0.274616	0.826374
O00505	KPNA3	0.294213	0.690281
O00506	STK25	0.179474	0.196581
O00512	BCL9	-0.0409312	0.168828
O00519	FAAH	0.366468	0.843914
O00522	KRIT1	0.215259	0.318213
O00559	EBAG9	-0.145392	0.406928
O00562	PITPNM1	-0.000743565	0.0779091
O00566	MPHOSPH10	0.0763035	0.116993
O00567	NOP56	0.429172	2.79186
O15523	DDX3Y	-0.00876663	0.00236587
O00571	DDX3X	-0.00876663	0.00236587
O00584	RNASET2	0.165137	0.153785
O00592	PODXL	0.0345593	0.000516575
O00623	PEX12	0.2808	0.184265
O00625	PIR	-0.0952396	0.178785
O00628	PEX7	0.208053	0.106509
O00629	KPNA4	0.0029081	0.000813265
O00634	NTN3	0.0729775	0.0215464
O00635	TRIM38	-0.0258616	0.15683
O00716	E2F3	0.190966	0.194381
O00743	PPP6C	0.0750858	0.1146
O00746	NME4	-0.438957	1.01014
O00748	CES2	-0.937992	2.7196
O00754	MAN2B1	0.128441	0.138812
O00762	UBE2C	-0.0923008	0.15905
O00767	SCD	-0.114374	0.298795
O14490	DLGAP1	-0.320604	0.818535
O14492	SH2B2	-0.14579	0.372867
O14495	PLPP3	-0.307251	0.747731
O14497	ARID1A	-0.244648	0.414377
O14508	SOCS2	-0.509055	1.33959
O75956	CDK2AP2	-0.161708	0.465413
O14519	CDK2AP1	-0.161708	0.465413
O14523	C2CD2L	0.565805	1.8403
O14530	TXNDC9	0.0452319	0.00320224
O14531	DPYSL4	-0.0707809	0.119853
O14545	TRAFD1	-0.0197631	0.0641928
O14548	COX7A2L	-0.0730611	0.231306
O14561	NDUFAB1	0.282089	0.71724
O14562	UBFD1	0.0380414	0.00494812
O14578	CIT	0.0411717	0.0098956
O14593	RFXANK	0.00238164	0.102389
O14610	GNGT2	-0.62069	1.7814
O14618	CCS	0.152712	0.187786
P54792	DVL1P1	0.12294	0.17034
O14641	DVL2	-0.19931	0.627752
O14646	CHD1	-0.0549186	0.092094
O14647	CHD2	0.285419	0.730762
O14656	TOR1A	0.324711	0.498516
O14657	TOR1B	0.47549	1.00318
O14672	ADAM10	0.155403	0.240996
O14678	ABCD4	0.0909564	0.005937
O14681	EI24	0.351683	0.646779
O14682	ENC1	-0.125083	0.333655
O14727	APAF1	0.00422342	0.0673589
O14730	RIOK3	-0.121919	0.367482
O14733	MAP2K7	-0.093105	0.239431
O14734	ACOT8	0.312886	0.609232
O14737	PDCD5	-0.64	2.02486
O14744	PRMT5	-0.0520788	0.0316864
O14745	SLC9A3R1	-0.0945182	0.258676
O14757	CHEK1	-0.194037	0.539601
O14772	FPGT	-0.0450214	0.176571
O14773	TPP1	-0.171493	0.464805
O14775	GNB5	0.0951239	0.0404368
O14777	NDC80	-0.0788129	0.21108
O14782	KIF3C	0.335496	0.724107
O14787	TNPO2	0.0875532	0.0832664
O14795	UNC13B	-0.111937	0.211488
O14802	POLR3A	0.114234	0.370762
O14810	CPLX1	-1.08933	3.77003
O14828	SCAMP3	-0.046818	0.0900271
O14841	OPLAH	-0.00652575	0.0735453
O14867	BACH1	-0.169006	0.401646
O14874	BCKDK	-0.396579	1.03418
O14880	MGST3	0.229849	0.358248
O14893	GEMIN2	0.108892	0.214659
O14907	TAX1BP3	-0.123901	0.372219
O14910	LIN7A	-0.0391232	0.107136
O14924	RGS12	0.189632	0.0888048
O14925	TIMM23	-0.00390793	0.0192293
Q5SRD1	TIMM23B	-0.00390793	0.0192293
O14929	HAT1	-0.182495	0.254862
O14933	UBE2L6	0.620543	0.772393
O14936	CASK	-0.203901	0.40953
O14949	UQCRQ	-0.0710232	0.183644
O14957	UQCR11	-0.0496874	0.199402
O14964	HGS	-0.273377	0.552335
O14965	AURKA	-0.0534214	0.199907
O14967	CLGN	0.271825	0.480146
O14972	DSCR3	0.276777	0.391907
O14974	PPP1R12A	-0.0304886	0.0512642
O14975	SLC27A2	0.261239	0.449419
O14976	GAK	-0.0457738	0.117211
O14980	XPO1	0.0763107	0.232642
O14981	BTAF1	0.116461	0.202486
O14994	SYN3	0.00611025	0.0954688
O15013	ARHGEF10	0.144312	0.171195
O15014	ZNF609	-0.0431853	0.0837425
O15020	SPTBN2	-0.463327	0.894611
O15031	PLXNB2	-0.105469	0.198695
O15037	KHNYN	0.227691	0.287919
O15040	TECPR2	-0.136587	0.402899
O15042	U2SURP	-0.334561	0.61285
O15047	SETD1A	-0.158184	0.4277
O15054	KDM6B	-0.307827	0.870363
O15060	ZBTB39	0.0193172	0.0262775
O15062	ZBTB5	0.225633	0.283868
O15063	KIAA0355	-0.00811976	0.131026
O15066	KIF3B	0.0254884	0.029334
O15067	PFAS	-0.452293	0.86638
O15068	MCF2L	-0.102104	0
O15069	NACAD	-0.318898	0.813899
O15072	ADAMTS3	0.386138	0.773475
O15084	ANKRD28	0.0926488	0.093957
O15091	KIAA0391	-0.0869195	0.259403
O15111	CHUK	0.198779	0.498516
O15116	LSM1	-0.385507	1.26847
O15118	NPC1	0.150726	0.164037
O15127	SCAMP2	0.332497	0.702681
O15131	KPNA5	-0.0135167	0.135418
O15143	ARPC1B	0.0369878	0.0510771
O15144	ARPC2	-0.0644024	0.108574
O15145	ARPC3	-0.0755022	0.204617
O15151	MDM4	-0.16896	0.397724
O15155	BET1	0.289379	0.483735
O15156	ZBTB7B	-0.175851	0.431447
O15160	POLR1C	0.162394	0.371738
O15162	PLSCR1	-0.428473	1.12338
O15164	TRIM24	-0.0373555	0.0737685
O15173	PGRMC2	0.687674	4.17919
O15182	CETN3	-0.379284	1.30494
O15211	RGL2	-0.00809697	0.122171
O15212	PFDN6	-0.38753	0.848571
O15213	WDR46	0.410669	1.25986
O15217	GSTA4	-0.418521	1.12697
O15226	NKRF	0.182003	0.472118
O15228	GNPAT	0.110763	0.219608
O15230	LAMA5	0.19679	0.370064
O15234	CASC3	0.0346692	0.029957
O15235	MRPS12	0.0372404	0.0334729
O15240	VGF	0.354767	0.710214
O15254	ACOX3	0.177723	0.178362
O15258	RER1	0.449817	1.13025
O15265	ATXN7	0.484438	1.03998
O15269	SPTLC1	0.257332	0.438332
O15270	SPTLC2	0.229537	0.354084
O15287	FANCG	-0.154041	0.438045
O15294	OGT	0.0862408	0.244551
O15297	PPM1D	0.186749	0.18667
O15304	SIVA1	0.281822	0.427024
O15305	PMM2	0.0413165	0.0101262
O15318	POLR3G	-0.0796875	0.244656
O15347	HMGB3	-0.473219	0.920087
O15355	PPM1G	-0.251983	0.39536
O15357	INPPL1	0.0545111	0.0213137
O15360	FANCA	-0.296455	0.83659
O15370	SOX12	-0.202825	0.478159
O15371	EIF3D	-0.0619829	0.0770338
O15372	EIF3H	-0.193421	0.27603
O15379	HDAC3	-0.0779986	0.263007
O15382	BCAT2	-0.195809	0.545505
O15391	YY2	0.017232	0.0858217
O15392	BIRC5	-0.137465	0.431163
O15400	STX7	-0.365453	1.18956
O15427	SLC16A3	0.510261	1.16592
O15440	ABCC5	0.398757	0.935627
O15479	MAGEB2	0.0192424	0.0778546
O15492	RGS16	0.233897	0.28249
O15498	YKT6	-0.09721	0.247707
O15504	NUPL2	-0.147371	0.391
O15514	POLR2D	-0.634116	2.03665
O15525	MAFG	0.0680574	0
Q6A1A2	PDPK2P	0.103339	0.200193
O15537	RS1	0.00323958	0.113856
O15541	RNF113A	0.30641	0.74074
O15550	KDM6A	0.0155959	0.0115133
O15551	CLDN3	-0.152014	0.441017
O43143	DHX15	0.0455918	0.137716
O43149	ZZEF1	0.131327	0.124393
O43156	TTI1	-0.236139	0.684914
O43159	RRP8	0.169895	0.337768
O43164	PJA2	-0.175156	0.474714
O43169	CYB5B	0.479005	1.28393
O43175	PHGDH	0.0597077	0.179556
O43181	NDUFS4	0.0359861	0.00505228
O43189	PHF1	0.177883	0.178681
O43236	SEPT4	-0.0972432	0.276534
O43237	DYNC1LI2	0.31689	0.785699
O43242	PSMD3	0.0825261	0.253634
Q9NWB1	RBFOX1	0.0861453	0
O43252	PAPSS1	0.0577062	0.173443
O43257	ZNHIT1	-0.236727	0.562275
O43264	ZW10	0.00821605	0.000604899
O43290	SART1	0.0762116	0.218667
O43295	SRGAP3	0.0773056	0.0133384
O43296	ZNF264	0.460383	0.441001
O43299	AP5Z1	-0.190623	0.540158
O43301	HSPA12A	0.330235	0.845151
O43303	CCP110	0.0374135	0.0477492
Q9NR80	ARHGEF4	0.135919	0
O43310	CTIF	-0.352894	0.939017
O43318	MAP3K7	0.142343	0.164313
O43325	LYRM1	0.272608	0.36536
O43347	MSI1	-0.714249	1.59354
O43374	RASA4	0.436463	1.18464
C9J798	RASA4B	0.436463	1.18464
O43395	PRPF3	0.525112	2.1491
O43396	TXNL1	-0.057099	0.1081
O43399	TPD52L2	-0.343602	0.760693
O43402	EMC8	0.341255	1.18386
O43426	SYNJ1	0.319062	0.630073
O43427	FIBP	0.0717404	0.0466195
O43432	EIF4G3	0.0201605	0.0177622
O43439	CBFA2T2	-0.212337	0.542412
O43447	PPIH	-0.0359626	0.131209
O43462	MBTPS2	0.399861	0.724341
O43463	SUV39H1	-0.0399164	0.148728
O43464	HTRA2	-0.331387	0.923271
O43482	OIP5	-0.0952571	0.296596
O43488	AKR7A2	-0.0670203	0.196747
O43502	RAD51C	-0.136566	0.386913
O43504	LAMTOR5	-0.0629166	0.229936
O43505	B4GAT1	0.481535	1.29784
O43513	MED7	-0.0185153	0.1503
O43524	FOXO3	-0.414072	1.08447
O43542	XRCC3	-0.146988	0.410574
O43570	CA12	-0.324872	0.861194
O43572	AKAP10	0.76443	3.99009
O43583	DENR	0.00865101	0.068876
O43592	XPOT	0.180286	0.465809
O43602	DCX	0.148665	0.328247
O43615	TIMM44	-0.18304	0.25591
O43633	CHMP2A	-0.203919	0.572779
O43639	NCK2	-0.0109627	0.0903963
O43657	TSPAN6	0.120419	0.10335
O43665	RGS10	-0.1954	0.530468
O43676	NDUFB3	-0.0498005	0.190939
O43677	NDUFC1	-0.0947206	0.271058
O43678	NDUFA2	-0.102693	0.261883
O43681	ASNA1	0.105824	0.127795
O43683	BUB1	0.0219177	0.0228091
O43684	BUB3	-0.130026	0.158341
O43688	PLPP2	0.187327	0.212739
O43707	ACTN4	-0.535305	1.1105
O43708	GSTZ1	0.395344	0.891385
O43715	TRIAP1	-0.41384	1.22313
O43716	GATC	-0.032517	0.133414
O43719	HTATSF1	0.214682	0.676434
O43739	CYTH3	0.122127	0.0300663
O43741	PRKAB2	0.258843	0.430717
O43752	STX6	0.534051	2.38782
O43760	SYNGR2	0.320756	0.487684
O43761	SYNGR3	0.682218	2.52864
O43765	SGTA	-0.117256	0.168579
O43768	ENSA	-0.561263	0
O43772	SLC25A20	0.192172	0.355255
O43776	NARS	0.0980291	0.30876
O43791	SPOP	0.0488123	0.011229
O43795	MYO1B	-0.0669572	0.0542452
O43805	SSNA1	-0.098128	0.317521
O43808	SLC25A17	0.210474	0.235621
O43809	NUDT21	-0.197835	0.284682
O43813	LANCL1	-0.0367073	0.072668
O43815	STRN	0.0373762	0.0659415
O43818	RRP9	0.0169681	0.0127652
O43819	SCO2	-0.0173437	0.140037
O43823	AKAP8	0.271574	0.601759
O43824	GTPBP6	0.0303616	0.0384111
O43829	ZBTB14	-0.0869441	0.259453
O43852	CALU	0.218757	0.693566
O43865	AHCYL1	0.111386	0.244086
O43900	PRICKLE3	0.0190478	0.0897998
O43909	EXTL3	0.188794	0.21696
O43913	ORC5	0.00876351	0.0453439
O43920	NDUFS5	-0.166596	0.451646
O43924	PDE6D	0.113383	0.0702029
O43933	PEX1	0.144962	0.151954
O43934	MFSD11	0.825775	3.24281
O60216	RAD21	-0.00506951	0.0432454
O60218	AKR1B10	-0.145524	0.385402
O60220	TIMM8A	-0.386218	1.27773
O60231	DHX16	0.244848	0.575411
O60232	SSSCA1	-0.0063347	0.0814713
O60234	GMFG	0.0612857	0.000551594
O60237	PPP1R12B	-0.212897	0.543782
O60239	SH3BP5	0.865122	1.54787
O60242	ADGRB3	-0.251163	0.680743
O60241	ADGRB2	-0.251163	0.680743
O60244	MED14	0.0486761	0.0653934
O60264	SMARCA5	0.222484	0.915953
O60271	SPAG9	0.187159	0.710968
O60284	ST18	0.0141645	0.0865023
O60287	URB1	-0.067391	0.169469
O60292	SIPA1L3	-0.456565	1.20864
O60293	ZFC3H1	0.364854	1.01137
O60294	LCMT2	0.298383	0.600539
O60303	KIAA0556	-0.0186382	0.0617795
O60306	AQR	0.000627879	0.0537065
O60313	OPA1	0.00770366	0.0393079
O60318	MCM3AP	-0.017703	0.0982982
O60331	PIP5K1C	-0.320813	0.822869
O60333	KIF1B	-0.0552319	0.0926328
O60336	MAPKBP1	0.408034	0.355305
O60341	KDM1A	-0.0435717	0.0487618
O60346	PHLPP1	0.0237188	0.019291
O60347	TBC1D12	0.279346	0.383375
O60427	FADS1	0.0589695	0.0276645
O60476	MAN1A2	0.180326	0.175121
O60499	STX10	-0.180028	0.49646
O60500	NPHS1	-0.574856	1.56662
O60502	OGA	0.105801	0.228624
O60503	ADCY9	-0.170128	0.486879
O60506	SYNCRIP	0.10642	0.34029
O60507	TPST1	0.510851	1.35148
O60508	CDC40	-0.238338	0.490911
O60512	B4GALT3	0.384214	0.673354
O60513	B4GALT4	0.198226	0.212414
O60516	EIF4EBP3	0.0526931	0.0144008
O60518	RANBP6	0.0952966	0.0834645
O60524	NEMF	0.486046	2.27427
O60551	NMT2	0.0532599	0.0260772
O60563	CCNT1	-0.20956	0.554505
O60566	BUB1B	-0.282758	0.575453
O60568	PLOD3	0.149431	0.282863
O60573	EIF4E2	-0.235449	0.68245
O60583	CCNT2	0.0912806	0.0763421
O60637	TSPAN3	0.197783	0.231372
O60645	EXOC3	0.211746	0.547961
O60662	KLHL41	-0.391718	1.12919
O60673	REV3L	0.310589	0.220033
O60678	PRMT3	0.105996	0.298553
O60684	KPNA6	0.217684	0.416133
O60701	UGDH	0.0225658	0.0366928
O60725	ICMT	0.0588279	0
O60732	MAGEC1	0.207357	0.404945
O60733	PLA2G6	-0.139906	0.331753
O60739	EIF1B	-0.297336	0.720861
O60749	SNX2	-0.183467	0.343701
O60762	DPM1	0.203726	0.517106
O60779	SLC19A2	0.156324	0.160761
O60783	MRPS14	0.0345616	0.0334166
O60784	TOM1	-0.402376	1.34032
O60826	CCDC22	-0.0409468	0.0798964
O60828	PQBP1	-0.580455	1.45367
O60831	PRAF2	0.457768	1.17088
O60841	EIF5B	0.0407834	0.124129
O60858	TRIM13	0.179601	0.173831
O60870	KIN	0.13843	0.201141
O60879	DIAPH2	-0.0696382	0.193266
O60884	DNAJA2	0.282418	0.993118
O60906	SMPD2	0.0270536	0.014053
O60907	TBL1X	-0.127495	0.380848
O60921	HUS1	-0.0830335	0.24337
O60925	PFDN1	-0.381482	0.864561
O60927	PPP1R11	-0.276805	0.74909
O60930	RNASEH1	-0.0705678	0.245375
O60934	NBN	-0.146206	0.35093
O75037	KIF21B	-0.0174316	0.0943954
O75038	PLCH2	-0.0738094	0.228379
O75044	SRGAP2	-0.273502	0.552643
O75052	NOS1AP	-0.20345	0.544482
O75054	IGSF3	-0.0617787	0.220931
O75063	FAM20B	0.221557	0.383524
O75064	DENND4B	0.0116828	0.0385903
O75069	TMCC2	0.385811	1.23934
O75072	FKTN	0.0179627	0.0914284
O75077	ADAM23	0.673043	1.95892
O75083	WDR1	0.233211	0.756247
O75096	LRP4	0.288179	0.44511
O75113	N4BP1	-0.0539162	0.136503
O75116	ROCK2	-0.0365372	0.00896142
O75122	CLASP2	0.129722	0.0362197
O75127	PTCD1	-0.313639	0.977645
O75128	COBL	-0.166418	0.467433
O75131	CPNE3	0.210286	0.58198
O75132	ZBED4	-0.579441	1.61362
O75140	DEPDC5	0.126565	0
O75146	HIP1R	-0.332363	1.05284
O75150	RNF40	0.0770655	0.220832
O75151	PHF2	0.298608	0.475578
O75152	ZC3H11A	0.386694	1.63093
O75153	CLUH	-0.351375	0.618287
O75157	TSC22D2	-0.133558	0.35373
O75161	NPHP4	0.798628	3.99389
O75165	DNAJC13	0.184106	0.555145
O75167	PHACTR2	0.371387	0.633151
O75170	PPP6R2	0.120227	0.165376
O75173	ADAMTS4	0.0856572	0.0258062
O75175	CNOT3	-0.0833409	0.233069
O75177	SS18L1	-0.0658262	0.235783
O75190	DNAJB6	0.230277	0.355934
O75191	XYLB	0.0979249	0.126214
O75197	LRP5	-0.305718	0.808932
O75251	NDUFS7	-0.116771	0.287948
O75298	RTN2	0.176256	0.172927
O75312	ZPR1	-0.00302865	0.0669885
O75340	PDCD6	0.0778867	0.0636278
O75347	TBCA	-0.505263	1.00363
O75348	ATP6V1G1	0.0608216	0.0309428
O75351	VPS4B	0.392171	0.878496
O75352	MPDU1	0.188413	0.214647
O75362	ZNF217	0.187185	0.255168
O75368	SH3BGRL	-0.669021	1.44981
O75380	NDUFS6	0.0149503	0.0451425
O75387	SLC43A1	-0.182091	0.505323
O75390	CS	0.0393931	0.120263
O75391	SPAG7	-0.307962	0.868592
O75394	MRPL33	-0.134014	0.420826
O75396	SEC22B	0.529851	2.18761
O75398	DEAF1	0.0617956	0.000195931
O75400	PRPF40A	0.0748216	0.215159
O75414	NME6	0.18595	0.0853563
O75419	CDC45	-0.177219	0.487456
O75420	GIGYF1	-0.442838	1.16823
O75427	LRCH4	-0.156565	0.452429
O75431	MTX2	-0.00138231	0.0639235
O75438	NDUFB1	-0.00889588	0.110365
O75439	PMPCB	0.155143	0.377962
O75446	SAP30	0.00898054	0.0574103
O75448	MED24	-0.0513796	0.158728
O75460	ERN1	0.243455	0.299355
O75477	ERLIN1	-0.240411	0.495927
O75478	TADA2A	0.137513	0.103925
O75489	NDUFS3	-0.0854476	0.23785
O75496	GMNN	-0.643393	2.48463
O75503	CLN5	0.0507401	0.026514
O75506	HSBP1	-0.184228	0.436406
O75509	TNFRSF21	-0.0475926	0.142455
O75521	ECI2	0.242194	0.720107
O75528	TADA3	-0.0465849	0.162764
O75530	EED	-0.0367799	0.072791
O75531	BANF1	-0.338642	0.622279
O75534	CSDE1	0.235439	0.998392
O75554	WBP4	0.150137	0.182649
O75564	JRK	0.551834	0.616252
O75570	MTRF1	0.10041	0.0488423
O75581	LRP6	0.0873314	0.00324488
O75586	MED6	0.101269	0.0502245
O75607	NPM3	0.0339693	0.0452608
O75608	LYPLA1	0.0460865	0.0608388
O75629	CREG1	0.184216	0.182087
O75663	TIPRL	0.0509327	0.0162921
O75665	OFD1	0.00139399	0.0924232
O75674	TOM1L1	0.00596544	0.0582917
O75683	SURF6	-0.051853	0.164147
O75688	PPM1B	0.0579242	0.0820469
O75691	UTP20	0.184207	0.555526
O75694	NUP155	-0.0570186	0.0390895
O75695	RP2	0.0292186	0.016638
O75716	STK16	0.341585	0.259902
O75717	WDHD1	-0.278579	0.452639
O75718	CRTAP	0.370226	1.14537
O75746	SLC25A12	0.179339	0.364472
O75771	RAD51D	-0.109126	0
O75787	ATP6AP2	0.325723	0.633539
O75792	RNASEH2A	-0.182856	0.361652
O75794	CDC123	0.0682804	0.00807459
O75817	POP7	-0.00973436	0.133992
O75821	EIF3G	-0.155848	0.238158
O75822	EIF3J	-0.164471	0.220734
O75828	CBR3	0.36161	0.819144
O75832	PSMD10	0.0780926	0.156979
O75844	ZMPSTE24	0.458201	1.73911
O75845	SC5D	0.352799	0.577357
O75874	IDH1	0.00732382	0.0384179
O75879	GATB	0.0899016	0.088164
O75880	SCO1	-0.0612077	0.226517
O75886	STAM2	-0.146489	0.458518
O75896	TUSC2	0.303567	0.211382
O75897	SULT1C4	-0.557933	1.29798
O75907	DGAT1	-0.0566735	0.159629
O75909	CCNK	0.0549105	0.0218784
O75914	PAK3	-0.318085	0.731692
O75915	ARL6IP5	0.727315	3.16088
O75925	PIAS1	-0.096196	0.24897
O75934	BCAS2	0.101965	0.218208
O75935	DCTN3	0.00158383	0.0729449
O75937	DNAJC8	-0.389375	0.853604
O75940	SMNDC1	-0.0508826	0.0971218
O75953	DNAJB5	0.225907	0.26235
O75954	TSPAN9	-0.249052	0.67519
O75955	FLOT1	0.0755073	0.15071
O75964	ATP5MG	0.14001	0.205215
O75970	MPDZ	0.154298	0.144808
O75971	SNAPC5	-0.539523	1.61819
O75976	CPD	0.178636	0.459787
O76003	GLRX3	0.075714	0.217409
O76021	RSL1D1	0.102976	0.327202
O76024	WFS1	-0.13506	0.357662
O76031	CLPX	0.204562	0.634889
O76036	NCR1	0.112286	0.0947942
O76038	SCGN	0.382066	0.757823
O76062	TM7SF2	0.451438	0.908406
O76064	RNF8	0.131218	0.0942669
O76070	SNCG	0.382403	1.21841
O76071	CIAO1	0.233221	0.534522
O76075	DFFB	0.159353	0.154829
O76080	ZFAND5	-0.171537	0.479726
O76081	RGS20	-0.118134	0.358475
O76094	SRP72	0.146723	0.509405
O77932	DXO	-0.140563	0.374382
O94761	RECQL4	-0.181668	0.516701
O94766	B3GAT3	0.0429418	0.0064476
O94768	STK17B	0.0403755	0.00467747
O94776	MTA2	0.390628	1.147
O94782	USP1	-0.184509	0.498516
O94804	STK10	0.000143664	0.0760124
O94805	ACTL6B	-0.170092	0.441627
O94806	PRKD3	0.100979	0.092876
O94822	LTN1	-0.069168	0.116986
O94826	TOMM70	0.0561446	0.168715
O94829	IPO13	0.222538	0.385994
O94830	DDHD2	0.00351526	0.0160958
O94842	TOX4	-0.0709725	0.195838
O94854	KIAA0754	-0.0583289	0.202191
O94855	SEC24D	0.195687	0.349751
O94856	NFASC	-0.219051	0
O94868	FCHSD2	0.103968	0.201814
O94876	TMCC1	0.352564	0.274705
O94880	PHF14	0.0342827	0.0406657
O94885	SASH1	-0.0472886	0.120764
O94886	TMEM63A	-0.320468	0.818165
O94888	UBXN7	-0.0252913	0.00812978
O94889	KLHL18	0.194034	0.204671
O94898	LRIG2	0.234745	0.284251
O94903	PLPBP	0.175275	0.303246
O94913	PCF11	0.0453749	0.00344782
O94919	ENDOD1	0.247778	0.362403
O94923	GLCE	0.165541	0.209625
O94927	HAUS5	0.0162389	0.0418267
O94953	KDM4B	-0.217286	0.592585
O94955	RHOBTB3	-0.286648	0.807746
O94964	SOGA1	-0.0364301	0.09566
O94966	USP19	0.0256918	0.0427038
O94972	TRIM37	0.0782979	0.0496552
O94973	AP2A2	0.271363	0.860496
O94979	SEC31A	0.107544	0
O94992	HEXIM1	-0.0485842	0.187945
O95059	RPP14	0.203329	0.286962
O95067	CCNB2	-0.0535096	0.200127
O95070	YIF1A	0.2759	0.498516
O95071	UBR5	0.0456106	0.14572
O95081	AGFG2	0.09546	0.040966
O95104	SCAF4	0.151737	0.236295
O95139	NDUFB6	-0.0560411	0.146828
O95140	MFN2	0.14999	0.227573
O95149	SNUPN	0.148503	0.159346
O95154	AKR7A3	0.0261347	0.0154916
O95155	UBE4B	0.0536963	0.030358
O95159	ZFPL1	0.0891291	0.111554
O95163	ELP1	0.064643	0.190043
O95166	GABARAP	-0.776726	2.45213
O95167	NDUFA3	-0.183557	0.473186
O95169	NDUFB8	0.0231586	0.0272188
O95182	NDUFA7	-0.100758	0.273225
O95197	RTN3	0.0330136	0.0094953
O95219	SNX4	0.00690383	0.00259098
O95229	ZWINT	-0.347288	0.990077
O95235	KIF20A	-0.0125762	0.0228355
O95243	MBD4	0.0276727	0.0769752
O95260	ATE1	0.338515	0.883303
O95271	TNKS	0.481844	1.29955
O95292	VAPB	0.577001	3.40185
O95295	SNAPIN	0.156503	0.195433
O95299	NDUFA10	0.0173909	0.0134233
O95302	FKBP9	0.40323	0.954927
O95336	PGLS	-0.126375	0.334836
O95475	SIX6	-0.339172	0.900712
O95343	SIX3	-0.339172	0.900712
O95352	ATG7	0.114129	0.141685
O95359	TACC2	0.195993	0.203708
O95363	FARS2	0.0106253	0.0497166
O95372	LYPLA2	-0.214363	0.412634
O95373	IPO7	0.157087	0.458131
O95376	ARIH2	0.134647	0.245627
O95390	GDF11	0.4266	0.816612
O95391	SLU7	0.242406	0.497081
O95394	PGM3	-0.166201	0.306524
O95396	MOCS3	0.204639	0.294311
O95399	UTS2	0.51376	1.46113
O95400	CD2BP2	-0.156272	0.303293
O95415	BRI3	0.453589	0.429314
O95429	BAG4	-0.200956	0.53837
O95433	AHSA1	0.0636283	0.191707
O95453	PARN	-0.0116507	0.0314442
O95455	TGDS	0.0252359	0.0805769
O95456	PSMG1	0.00696815	0.0485928
O95470	SGPL1	0.363398	1.10563
O95478	NSA2	0.253976	0.537379
O95503	CBX6	0.019472	0.0578098
O95544	NADK	-0.0596896	0.223488
O95562	SFT2D2	0.218581	0.116971
O95563	MPC2	-0.0780807	0.201401
O95568	METTL18	-0.219909	0.59973
O95571	ETHE1	0.243253	0.678065
O95573	ACSL3	0.504636	1.98806
O95602	POLR1A	0.101508	0.285925
O95613	PCNT	0.018431	0.0281371
O95619	YEATS4	-0.0230988	0.0714019
O95625	ZBTB11	0.291425	0.550861
O95630	STAMBP	0.0558606	0.0340042
O95639	CPSF4	0.054678	0.0215496
O95684	FGFR1OP	0.102819	0.0948822
O95685	PPP1R3D	0.0453985	0.0264301
O95696	BRD1	0.212176	0.311906
O95707	POP4	-0.0286504	0.0835758
O95714	HERC2	0.0168353	0.0258947
O95716	RAB3D	0.303254	0.56082
O95721	SNAP29	-0.15012	0.399373
O95747	OXSR1	0.174541	0.290672
O95749	GGPS1	-0.0318729	0.1232
O95757	HSPA4L	0.00687593	0.0373709
O95758	PTBP3	0.240602	0.666555
O95777	LSM8	-0.289285	0.815476
O95782	AP2A1	-0.286646	0.782039
O95785	WIZ	-0.502563	1.31947
O95789	ZMYM6	0.219046	0.117439
O95793	STAU1	0.193877	0.263118
O95801	TTC4	0.0298405	0.0508147
O95817	BAG3	-0.0876277	0.164228
O95819	MAP4K4	0.0167922	0.0409436
O95822	MLYCD	0.193763	0.276012
O95834	EML2	0.0603149	0.0296016
O95835	LATS1	-0.0991515	0.32036
O95848	NUDT14	0.0484116	0.0214312
O95857	TSPAN13	0.173411	0.168008
O95858	TSPAN15	0.378748	0.659382
O95864	FADS2	0.0384971	0.00566407
O95865	DDAH2	-0.355132	0.791963
O95872	GPANK1	0.0564585	0.000260881
O95881	TXNDC12	0.200076	0.426265
O95900	TRUB2	-0.311447	0.966698
O95905	ECD	-0.0738143	0.251988
O95926	SYF2	-0.0253515	0.0763156
O95948	ONECUT2	0.158537	0.164315
Q9UBC0	ONECUT1	0.158537	0.164315
O60422	ONECUT3	0.158537	0.164315
O95985	TOP3B	0.109858	0.217209
O95989	NUDT3	-0.000108526	0.0696396
O95997	PTTG1	-0.372113	0.96475
Q9NZH5	PTTG2	-0.372113	0.96475
O95999	BCL10	-0.0557671	0.146169
O96000	NDUFB10	-0.048556	0.15721
O96001	PPP1R17	-0.285071	0.68797
O96006	ZBED1	0.00437253	0.0873066
O96007	MOCS2	0.318111	0.647232
O96008	TOMM40	0.122352	0.216146
O96033	MOCS2	0.266803	0.415843
P00367	GLUD1	0.201245	0.789329
P49448	GLUD2	0.201245	0.789329
P00374	DHFR	-0.0561178	0.1732
P00387	CYB5R3	0.265661	0.623812
P00390	GSR	-0.124702	0.221315
P00395	MT-CO1	-0.224812	0.612266
P00403	MT-CO2	0.127585	0.178943
P00441	SOD1	-0.381253	0.68969
P00491	PNP	-0.398911	0.732737
P00492	HPRT1	-0.384145	0.696699
P00505	GOT2	0.0257182	0.0836685
P00519	ABL1	-0.0919516	0.300527
P00558	PGK1	-0.0119207	0.00284952
P00568	AK1	0.153416	0.240868
P00747	PLG	0.43035	0.837252
P00846	MT-ATP6	0.0483714	0.0737276
P00966	ASS1	0.0948267	0.267521
P01033	TIMP1	0.328144	0.517129
P01034	CST3	0.156842	0.177146
P01106	MYC	-0.395533	1.37244
P01111	NRAS	-0.0113745	0.0827403
P01116	KRAS	0.0213397	0.0322798
P01130	LDLR	0.28434	0.503266
F8WCM5	INS-IGF2	0.925223	16
P01308	INS	0.925223	16
P02511	CRYAB	1.09557	2.71365
P02545	LMNA	0.0993354	0.279889
P02652	APOA2	0.0986505	0.0761098
P02654	APOC1	0.384537	0.925217
P02786	TFRC	0.274299	1.27071
P02787	TF	0.65565	6.69104
P02790	HPX	0.669434	2.93016
P02794	FTH1	-0.0379476	0.187456
P02795	MT2A	0.754867	4.52383
P03886	MT-ND1	0.0183107	0.0732688
P03891	MT-ND2	-0.104681	0.316701
P03897	MT-ND3	-0.162748	0.468052
P03915	MT-ND5	0.162004	0.148723
P03928	MT-ATP8	0.170853	0.399694
P04004	VTN	1.2276	16
P04040	CAT	-0.213227	0.564834
P04049	RAF1	0.0978469	0.186204
P04062	GBA	0.379195	0.854021
P04066	FUCA1	0.267041	0.352307
P04075	ALDOA	-0.47624	0.957796
P04080	CSTB	-0.079586	0.267214
P04083	ANXA1	-0.886128	2.5661
P04150	NR3C1	0.206728	0
P04179	SOD2	0.1666	0.277843
P04183	TK1	-0.140923	0.384333
P04350	TUBB4A	-0.0261758	0.0781222
P04424	ASL	0.015911	0.0835166
P04632	CAPNS1	-0.387948	0.960518
P04637	TP53	0.175563	0
P04731	MT1A	-0.228011	0.540321
P04733	MT1F	1.12061	8.83154
P04792	HSPB1	0.182869	0.5505
P04818	TYMS	-0.412599	1.03006
P04843	RPN1	0.358039	1.4356
P05023	ATP1A1	-0.0831158	0.0796233
P05026	ATP1B1	0.841701	4.2595
P05060	CHGB	-0.0998786	0.287246
P05114	HMGN1	-0.139632	0.367878
P05141	SLC25A5	0.0567592	0.170572
P05155	SERPING1	0.314969	0.566892
P05161	ISG15	-0.0674119	0.243258
P05198	EIF2S1	-0.051397	0.0606393
P05204	HMGN2	-0.332252	0.73022
P05386	RPLP1	-0.481216	1.11231
P05387	RPLP2	-0.378082	0.682025
Q8NHW5	RPLP0P6	-0.294433	0.522011
P05388	RPLP0	-0.294433	0.522011
P05412	JUN	0.852385	3.57996
P05423	POLR3D	-0.0960285	0.243776
P05455	SSB	0.0977962	0.307902
P05937	CALB1	-0.370443	0.85016
P05997	COL5A2	0.0608134	0.0109419
P06132	UROD	-0.269552	0.807307
P06276	BCHE	0.0224144	0.0768997
P06280	GLA	0.0378317	0.00193469
P06400	RB1	-0.115461	0.218524
P06493	CDK1	0.0203403	0.0919179
P06576	ATP5F1B	0.0769628	0.234815
P06730	EIF4E	-0.189351	0.498516
P06744	GPI	-0.631613	1.36746
P06746	POLB	0.00518853	0.05183
P06748	NPM1	-0.0870356	0.117308
P06753	TPM3	-0.410682	0.943507
P06756	ITGAV	0.620365	2.22485
P06850	CRH	-0.312397	0.79629
P06865	HEXA	0.10248	0.0943255
P07099	EPHX1	0.620559	2.47232
P07108	DBI	-0.559593	1.34374
P07195	LDHB	-0.683037	1.50769
P07196	NEFL	-0.214463	0.317789
P07197	NEFM	-0.237803	0.365588
P07199	CENPB	-0.092266	0.238488
P07203	GPX1	0.313203	0.769713
P07205	PGK2	-0.0998422	0.258787
P07237	P4HB	0.432212	2.82972
P07305	H1F0	0.783303	4.93646
P07311	ACYP1	-0.545986	2.00689
P07339	CTSD	0.0544113	0.165796
A6NMY6	ANXA2P2	0.37665	0.652671
P07355	ANXA2	0.37665	0.652671
P07384	CAPN1	-0.206221	0.487852
P07437	TUBB	0.00250938	0.027295
P07686	HEXB	0.0229739	0.0275442
P07711	CTSL	0.18161	0.17741
P07737	PFN1	-0.122288	0.177395
P07738	BPGM	0.00544844	0.0647824
P07814	EPRS	0.03508	0.10844
P07858	CTSB	-0.421141	1.42985
P07900	HSP90AA1	0.0201128	0.0694069
P07902	GALT	0.172468	0.181701
P07919	UQCRH	-0.353501	1.19974
A0A096LP55	UQCRHL	-0.353501	1.19974
P07942	LAMB1	0.204737	0.809434
P07947	YES1	0.0935142	0.17539
P07954	FH	0.0488352	0.14707
P08047	SP1	0.0749088	0.114253
P08069	IGF1R	-0.0543511	0.137547
P08134	RHOC	0.032817	0.0593216
P08183	ABCB1	0.00660012	0.0945643
P08195	SLC3A2	-0.299301	0.498516
P08235	NR3C2	-0.172111	0.481111
P08236	GUSB	0.169598	0.162374
P08237	PFKM	0.171879	0.510103
P08238	HSP90AB1	-0.0722612	0.093308
P08247	SYP	0.473187	1.28987
P08253	MMP2	0.460252	1.31713
P08559	PDHA1	0.234405	0.991663
P08574	CYC1	-0.000772126	0.0695632
P08579	SNRPB2	-0.122701	0.233121
P08651	NFIC	-0.61427	1.68895
P08670	VIM	-0.713358	1.81691
P08708	RPS17	-0.252595	0.431158
P08754	GNAI3	0.205937	0.380041
P08758	ANXA5	-0.527105	1.0614
P08865	RPSA	-0.360845	0.674157
P08962	CD63	0.126123	0.114245
P09001	MRPL3	-0.00890183	0.0780361
P09012	SNRPA	-0.39043	0.889559
P09017	HOXC4	-0.157649	0.446563
P09104	ENO2	0.0641106	0.188757
P09105	HBQ1	-0.510977	1.34557
P09211	GSTP1	0.125793	0.417839
P09234	SNRPC	-0.337445	0.714762
P09382	LGALS1	-0.0263869	0.0731993
P09417	QDPR	-0.0971827	0.314905
P09429	HMGB1	-0.427972	0.836523
P09486	SPARC	0.188892	0.195307
P09488	GSTM1	0.288252	0.569031
P09525	ANXA4	-1.00428	2.41167
P09622	DLD	0.161016	0.47167
P09661	SNRPA1	-0.0582078	0.0977701
P09668	CTSH	0.10325	0.0719703
P09669	COX6C	0.0634265	0.0341186
P09874	PARP1	-0.0868677	0.117031
P09884	POLA1	-0.242831	0.376081
P09917	ALOX5	1.55241	7.15241
P09936	UCHL1	-0.0744273	0.2536
P09972	ALDOC	0.0322372	0.116552
P0C2W1	FBXO45	0.192103	0.258732
P0C7P0	CISD3	-0.0109337	0.0454934
P0C7T5	ATXN1L	-0.00915082	0.110815
P0C870	JMJD7	-0.0548071	0.190961
Q9BZD3	GCOM2	-0.117813	0.345214
P0CG12	CHTF8	-0.820998	2.34565
P0CG31	ZNF286B	-0.100455	0.246942
P0CG35	TMSB15B	-1.22013	3.50082
P0CG39	POTEJ	0.533055	1.22508
P0DI81	TRAPPC2	0.154907	0.232268
P0DJ07	PET100	-0.40845	1.0349
P0DJD1	RGPD2	-0.403951	1.02168
P0DJD0	RGPD1	-0.403951	1.02168
P0DMV8	HSPA1A	0.195319	0.755827
P10074	ZBTB48	0.00434256	0.0506612
P10092	CALCB	-0.0357928	0.120631
P10109	FDX1	0.196707	0.205046
P10114	RAP2A	0.147118	0.120432
P10176	COX8A	-0.188016	0.533301
P10244	MYBL2	-0.168237	0.41643
P10253	GAA	0.267992	0.843554
P10276	RARA	-0.0757254	0.244191
Q31612	HLA-B	0.441945	1.15784
P10321	HLA-C	0.441945	1.15784
P10412	HIST1H1E	0.468078	1.28451
P10515	DLAT	0.348245	1.90301
P10588	NR2F6	-0.453288	1.61914
P10600	TGFB3	0.0797953	0.0515445
P10606	COX5B	-0.077518	0.195091
P10619	CTSA	-0.0644641	0.227782
P10620	MGST1	0.141157	0.206247
P10636	MAPT	0.401922	0
P10644	PRKAR1A	0.150406	0.28539
P10645	CHGA	0.194502	0.229776
P10720	PF4V1	-0.221359	0.524075
P10745	RBP3	0.138071	0.322966
P10746	UROS	0.300547	0.55238
P10768	ESD	-0.0599876	0.0435805
P10809	HSPD1	0.22857	0.954178
P10828	THRB	0.685229	2.03477
P11021	HSPA5	0.629264	6.10971
P11047	LAMC1	0.465811	3.27122
P11117	ACP2	0.370683	0.862483
P11137	MAP2	-0.326633	1.02664
P11166	SLC2A1	0.215535	0.318951
P11172	UMPS	0.123123	0.217955
P11177	PDHB	0.221028	0.906939
P11182	DBT	0.261847	0.565709
P11216	PYGB	0.0626167	0.188549
P11233	RALA	-0.0953755	0.179047
P11234	RALB	0.0895825	0.0273047
P11279	LAMP1	0.264391	0.498403
P11387	TOP1	0.750365	5.92267
P11441	UBL4A	-0.648972	1.73872
P11498	PC	0.00816983	0.0679516
P11586	MTHFD1	0.112645	0.364476
P11717	IGF2R	-0.109726	0.155534
P11766	ADH5	0.0960235	0.301402
P11802	CDK4	-0.215525	0.614243
P11831	SRF	-0.61447	1.72298
P11908	PRPS2	-0.0322227	0.0915251
Q9H361	PABPC3	0.0190591	0.0667731
P12004	PCNA	-0.138548	0.206412
P12036	NEFH	-0.783558	3.16281
P12074	COX6A1	0.0915643	0.0667072
P12081	HARS	-0.405021	0.747772
P12109	COL6A1	0.378492	0.65856
P12235	SLC25A4	0.0883291	0.110242
P12236	SLC25A6	-0.0206601	0.0159006
P12268	IMPDH2	0.219368	0.896722
P12270	TPR	-0.158562	0.243218
P12277	CKB	-0.0277093	0.0253224
P12532	CKMT1B	-0.364256	0.648844
P12532	CKMT1A	-0.364256	0.648844
P12694	BCKDHA	0.189528	0.332075
P12755	SKI	-0.589033	1.59181
P12757	SKIL	0.138082	0.137871
P12829	MYL4	0.0199153	0.017376
P11055	MYH3	-0.0854183	0.282972
P12883	MYH7	-0.0854183	0.282972
P12931	SRC	-0.117365	0.206881
P12955	PEPD	-0.289363	0.694407
P12956	XRCC6	-0.10126	0.14108
P13010	XRCC5	-0.152127	0.231254
P13051	UNG	0.00980527	0.0780645
P13073	COX4I1	-0.19551	0.37021
P13196	ALAS1	0.0457769	0.0380449
P13284	IFI30	0.0530852	0.0263539
P13489	RNH1	-0.231029	0.351558
P13611	VCAN	0.28832	0.530073
P13612	ITGA4	-0.0771618	0.239549
P13639	EEF2	-0.0261792	0.0231069
P13667	PDIA4	0.369739	2.11769
P13693	TPT1	0.0177988	0.0868116
P04439	HLA-A	0.43423	1.09549
P13797	PLS3	-0.421345	0.820152
P13798	APEH	-0.358844	0.77125
P13807	GYS1	-0.045226	0.150258
P13861	PRKAR2A	0.153655	0.373023
P13984	GTF2F2	-0.219238	0.518961
P13987	CD59	0.0951962	0.0825494
P13994	CCDC130	0.129017	0.0909364
P13995	MTHFD2	-0.323989	0.899494
P14174	MIF	-0.308242	0.55288
P14222	PRF1	0.36816	0.296368
P14314	PRKCSH	0.131942	0.304099
P14324	FDPS	-0.359549	0.773128
P14373	TRIM27	-0.20018	0.543874
P14406	COX7A2	0.0380116	2.42218e-05
P14415	ATP1B2	0.518207	1.20248
P14550	AKR1A1	-0.0646692	0.0507255
P14618	PKM	0.0824721	0.25345
P14621	ACYP2	0.185795	0.184939
P14625	HSP90B1	0.45776	3.16147
P14635	CCNB1	-0.136255	0.361644
P14649	MYL6B	-0.0686725	0.191409
P14672	SLC2A4	0.263048	0.164076
P14735	IDE	-0.0447255	0.0208268
P14854	COX6B1	-0.287792	0.587956
P14866	HNRNPL	0.0573512	0.172365
P14868	DARS	0.144331	0.498516
P14923	JUP	-0.0601326	0.156727
P14927	UQCRB	-0.05512	0.104588
P15056	BRAF	0.395399	0.89161
P15104	GLUL	-0.504293	1.51878
P15121	AKR1B1	-0.16084	0.247481
P15153	RAC2	-1.48987	4.46606
P15170	GSPT1	0.166081	0.6017
P15259	PGAM2	-0.0233622	0.105988
P15260	IFNGR1	0.126007	0.0920223
P15311	EZR	-0.733417	1.64649
P15374	UCHL3	0.156808	0.302197
P15531	NME1	-0.60444	1.72939
P15586	GNS	0.453685	1.52539
P15848	ARSB	0.0750538	0.0248133
P15880	RPS2	-0.202132	0.327335
P15882	CHN1	-0.35539	1.00152
P15884	TCF4	-0.209162	0
P15907	ST6GAL1	0.241946	0.321581
P15923	TCF3	-0.72965	2.40823
P15954	COX7C	0.0642577	0.107288
P16035	TIMP2	0.203623	0.222532
P16070	CD44	-0.0700398	0
P16083	NQO2	0.0534038	0.00425756
P16104	H2AFX	-0.0480945	0.0257783
P16152	CBR1	0.197556	0.606945
P16219	ACADS	-0.0344701	0.127847
P16278	GLB1	0.137537	0.197712
P16298	PPP3CB	0.0686806	0.0148716
P16401	HIST1H1B	0.800942	7.06346
P16402	HIST1H1D	0.51964	4.07258
P16403	HIST1H1C	0.492563	1.34557
P16435	POR	0.443727	2.01901
P16499	PDE6A	-0.782824	2.57684
P16520	GNB3	-0.373919	0.921437
P16615	ATP2A2	0.550175	4.58255
P16870	CPE	-0.203235	0.55249
P16930	FAH	-0.192989	0.523739
P17010	ZFX	0.392786	0.701583
P08048	ZFY	0.392786	0.701583
P17026	ZNF22	0.610798	1.97603
P17029	ZKSCAN1	0.731819	3.07798
P17050	NAGA	0.315565	0.656122
P17066	HSPA6	0.062573	0.0698524
P17097	ZNF7	-0.20925	0.572708
P17098	ZNF8	-0.256	0.719321
P17152	TMEM11	0.0849642	0.077925
P17174	GOT1	-0.684152	1.51074
P17252	PRKCA	0.397072	1.27336
P17275	JUNB	-0.586997	1.67379
P17302	GJA1	-0.442876	1.16563
P17535	JUND	-0.356454	0.971073
P17544	ATF7	0.122865	0.0787884
P17568	NDUFB7	-0.0612748	0.219651
P17600	SYN1	0.0626515	0.0343297
P17612	PRKACA	-0.00791388	0.0815478
P17676	CEBPB	-0.0344813	0.152417
P17812	CTPS1	0.236795	1.00726
P17844	DDX5	0.104272	0.332105
P17900	GM2A	0.336037	0.716713
P17980	PSMC3	0.113233	0.366798
P17987	TCP1	0.0526132	0.158159
P18031	PTPN1	0.247174	0.583783
P18065	IGFBP2	0.0597792	0.0975916
P18077	RPL35A	0.00223076	0.00972245
P18085	ARF4	0.369321	1.12128
P18124	RPL7	-0.210758	0.344611
P18206	VCL	-0.506786	1.03623
P18433	PTPRA	0.378319	0.658005
P18440	NAT1	0.739076	3.31858
P18564	ITGB6	0.365075	0.618613
P18615	NELFE	-0.070852	0.132933
P18621	RPL17	-0.0766215	0.130318
P18669	PGAM1	-0.0890965	0.120712
P18846	ATF1	-0.347598	0.924188
P18847	ATF3	0.505553	1.43487
P18850	ATF6	0.273895	0.36841
P18858	LIG1	0.0178082	0.0140738
P18859	ATP5PF	0.0422334	0.138203
P18887	XRCC1	0.102594	0.121148
P19086	GNAZ	0.314058	0.563814
P19087	GNAT2	0.421119	1.00041
P19105	MYL12A	0.065791	0.192826
O14950	MYL12B	0.065791	0.192826
P19338	NCL	-0.214116	0.35139
P19387	POLR2C	-0.00468341	0.0271685
P19388	POLR2E	-0.133329	0.254899
P19404	NDUFV2	0.0496722	0.067158
P19447	ERCC3	0.0596743	0.0288338
P19474	TRIM21	0.166793	0.156735
P19525	EIF2AK2	0.0516744	0.0707259
P19532	TFE3	-0.00495597	0.125245
P19623	SRM	-0.0461895	0.0527121
P19784	CSNK2A2	0.113973	0.251368
P19838	NFKB1	-0.0326468	0.149608
P19971	TYMP	0.270669	0.172643
P20020	ATP2B1	0.075273	0.216296
P20042	EIF2S2	0.0446322	0.134978
Q6SJ96	TBPL2	-0.148725	0.40449
P20248	CCNA2	-0.465104	1.23392
P20265	POU3F2	-0.250825	0.806838
P20336	RAB3A	1.07288	16
P20337	RAB3B	0.680463	2.68474
P20338	RAB4A	0.0263547	0.0309332
P20339	RAB5A	0.318506	0.609653
P20393	NR1D1	0.0632666	0.0104392
P20585	MSH3	0.0568296	0.0800435
P20618	PSMB1	-0.476756	0.959109
P20645	M6PR	0.183727	0.253311
P20674	COX5A	-0.066926	0.196541
P20700	LMNB1	-0.103253	0.144464
P20839	IMPDH1	0.058392	0.0829053
P20851	C4BPB	-0.170193	0.400587
P20929	NEB	-0.449277	1.18715
P20941	PDC	-1.10905	3.28851
P20962	PTMS	-0.759604	2.02288
P21266	GSTM3	0.466268	2.21916
P21281	ATP6V1B2	0.134244	0.383081
P21283	ATP6V1C1	0.165002	0.411415
P21291	CSRP1	0.177207	0.169597
P21333	FLNA	-0.200847	0.324779
P21397	MAOA	0.59685	3.65242
P21399	ACO1	-0.216008	0.416387
P21579	SYT1	0.276122	0.61902
Q8IZX4	TAF1L	-0.108209	0
P21675	TAF1	-0.108209	0
P21741	MDK	0.468415	1.13205
P21796	VDAC1	0.224063	0.925783
P21912	SDHB	0.0250854	0.0415309
P21926	CD9	-0.361883	0.932583
P21953	BCKDHB	0.257302	0.438248
P22033	MMUT	0.0776106	0.119575
P22059	OSBP	0.389824	1.58967
P22061	PCMT1	0.053604	0.161102
P22087	FBL	0.253079	1.11724
P22234	PAICS	-0.217494	0.35824
P22314	UBA1	0.0455864	0.137701
P22392	NME2	-0.491925	0.997917
P22415	USF1	-0.0596135	0.215441
P22570	FDXR	0.145322	0.169937
P22612	PRKACG	-0.0641447	0.209183
P22626	HNRNPA2B1	-0.0478696	0.0552596
P22670	RFX1	-0.194226	0.542692
P22681	CBL	0.0532453	0.0837781
P22695	UQCRC2	-0.0318756	0.00231399
P22748	CA4	0.246102	0.40721
P23025	XPA	-0.205777	0.526424
P23141	CES1	0.110486	0.188932
P23193	TCEA1	-0.0326058	0.0033501
Q9NRH3	TUBG2	-0.00415734	0.0690978
P23258	TUBG1	-0.00415734	0.0690978
P23284	PPIB	0.279637	1.31119
P23297	S100A1	0.313566	0.479775
P23327	HRC	0.000688833	0.117803
P23378	GLDC	0.0198678	0.0687933
P23381	WARS	0.0117309	0.0165133
P23434	GCSH	0.31095	1.14828
P23458	JAK1	0.321528	0.489788
P23470	PTPRG	-0.00611833	0.03553
P23511	NFYA	-0.521763	1.92356
P23528	CFL1	-0.0270513	0.0243686
P23588	EIF4B	-0.622584	1.34303
P23610	F8A2	-0.0237284	0.154209
P23610	F8A3	-0.0237284	0.154209
P23610	F8A1	-0.0237284	0.154209
P23786	CPT2	0.328222	1.17661
P23919	DTYMK	0.316079	0.862076
P23921	RRM1	-0.136908	0.203448
P24311	COX7B	-0.179297	0.498516
P24468	NR2F2	-0.108534	0.300093
P10589	NR2F1	-0.108534	0.300093
P24534	EEF1B2	-0.0258746	0.00716223
P24539	ATP5PB	0.0782124	0.157271
P24752	ACAT1	0.062551	0.188345
P24821	TNC	0.18995	0.192513
P24928	POLR2A	-0.0695474	0.0582521
P25098	GRK2	-0.244334	0.714373
P25116	F2R	0.137653	0.113086
P25205	MCM3	-0.358352	0.668283
P25208	NFYB	-0.405165	1.08812
P25311	AZGP1	0.217438	0.373241
P25325	MPST	-0.146094	0.281593
P25398	RPS12	-0.38046	0.687771
P25490	YY1	0.302981	0.78952
P25685	DNAJB1	0.242212	0.796813
P25713	MT3	0.107684	0.018664
P25787	PSMA2	-0.361963	0.810637
P25789	PSMA4	-0.351278	0.618058
Q8TAP4	LMO3	0.215621	0.264506
P26012	ITGB8	0.512988	0.537568
P26196	DDX6	0.136476	0.390144
P26368	U2AF2	-0.217499	0.358251
P26374	CHML	0.155058	0.24013
P26440	IVD	0.11276	0.194056
P26447	S100A4	0.33663	0.531911
P26572	MGAT1	0.187692	0.21338
P26583	HMGB2	-0.338191	0.587382
P26599	PTBP1	-0.296635	0.526906
P26640	VARS	-0.0635785	0.0795373
P26641	EEF1G	0.00946041	0.0704352
P26885	FKBP2	0.203152	0.390899
P26992	CNTFR	0.0457917	0.045396
P27037	ACVR2A	0.296571	0.424083
P27105	STOM	0.577593	1.92034
P27144	AK4	0.235627	0.474192
P27338	MAOB	0.671222	2.94798
P27348	YWHAQ	-0.118415	0.170603
P27482	CALML3	-0.518388	1.20117
P27540	ARNT	-0.453263	1.36235
P27635	RPL10	-0.084178	0.0813233
P27694	RPA1	-0.160598	0.247029
P27695	APEX1	-0.277671	0.450655
P27707	DCK	0.0433586	0
P27708	CAD	0.0669805	0.202283
P27797	CALR	0.144021	0.497115
P27824	CANX	0.701334	7.79038
P27986	PIK3R1	0.508435	1.49765
P28070	PSMB4	-0.352075	0.753266
P28072	PSMB6	-0.380252	1.08424
P28161	GSTM2	0.419763	1.81981
P28288	ABCD3	0.163815	0.376373
P28290	ITPRID2	0.204054	0.233359
P28300	LOX	-0.0284222	0.164124
P28328	PEX2	0.191111	0.219416
P28340	POLD1	-0.216742	0.322387
P28347	TEAD1	0.126271	0.0844195
P47870	GABRB2	0.0559029	0
P18505	GABRB1	0.0559029	0
P28482	MAPK1	0.0804103	0.229381
P28676	GCA	-0.152665	0.407167
P28702	RXRB	0.135092	0.150862
P28799	GRN	0.408298	0.945206
P28838	LAP3	-0.0228231	0.0182756
P29083	GTF2E1	0.00744554	0.00294491
P29084	GTF2E2	0.1826	0.325378
P29122	PCSK6	0.189727	0
P29144	TPP2	-0.204758	0.332574
P29317	EPHA2	-0.418521	1.21467
P29320	EPHA3	-0.413199	1.38698
P29322	EPHA8	0.212673	0.311327
P29372	MPG	-0.0797306	0.200784
P29373	CRABP2	0.456841	2.13391
P29401	TKT	-0.562636	1.18252
P29597	TYK2	0.277787	0.394199
P29692	EEF1D	0.0201347	0.0249736
P29966	MARCKS	-0.303152	0.65354
P29992	GNA11	-0.127745	0.350901
P30038	ALDH4A1	0.314012	0.852827
P30039	PBLD	0.189932	0.192481
P30041	PRDX6	-0.226628	0.376912
P30043	BLVRB	-0.04707	0.176107
P30046	DDT	-0.327298	0.717016
A6NHG4	DDTL	-0.327298	0.717016
P30048	PRDX3	0.552432	3.11854
P30049	ATP5F1D	0.0880716	0.0713184
P30084	ECHS1	0.234143	0.989961
P30086	PEBP1	-0.523478	1.07958
P30101	PDIA3	0.348102	1.90162
P30153	PPP2R1A	-0.00617061	0.00796811
P30154	PPP2R1B	0.309867	1.00394
P30260	CDC27	-0.0490408	0.158227
P30304	CDC25A	0.0304593	0.00875237
P30405	PPIF	-0.603699	1.47732
P30414	NKTR	0.0662418	0.0410557
P30419	NMT1	-0.19425	0.387394
P30519	HMOX2	0.147816	0.426925
P30520	ADSS	-0.104879	0.182764
P30532	CHRNA5	0.673857	2.08473
P30533	LRPAP1	0.447515	1.65842
P30536	TSPO	0.236404	0.332035
P30566	ADSL	-0.169516	0.230186
P30613	PKLR	2.22377	16
P30740	SERPINB1	-0.0777283	0.260011
P30825	SLC7A1	-0.042377	0.114614
P30837	ALDH1B1	0.14255	0.409656
P30876	POLR2B	-0.0488062	0.0268296
P31040	SDHA	-0.0134462	0.0283232
P31146	CORO1A	-0.109452	0.272737
P31150	GDI1	-0.149705	0.226784
P31153	MAT2A	-0.0789866	0.073052
P31483	TIA1	0.0855427	0.087429
P31641	SLC6A6	-0.302976	0.774823
P31749	AKT1	-0.0361878	0.130935
P31751	AKT2	-0.200949	0.546039
P31930	UQCRC1	-0.0573413	0.0395761
P31937	HIBADH	0.0149002	0.0343649
P31939	ATIC	0.11129	0.359156
P31942	HNRNPH3	0.0368664	0.113305
P31943	HNRNPH1	0.0421043	0.127829
P31946	YWHAB	-0.402353	1.40103
P31948	STIP1	-0.0422326	0.0467498
P31949	S100A11	-0.124391	0.322931
P32004	L1CAM	0.700799	4.9174
P32119	PRDX2	-0.475853	0.956809
P32121	ARRB2	0.0471538	0.0120635
Q14409	GK3P	0.245351	0.394566
P32239	CCKBR	0.648325	0.842222
P32314	FOXN2	0.251517	0.151395
P32321	DCTD	-0.0238656	0.129198
P32322	PYCR1	-0.00878303	0.00233084
P32455	GBP1	-0.464555	1.10269
P32456	GBP2	-0.0630155	0.171818
P32780	GTF2H1	-0.0123149	0.0483819
P32856	STX2	-0.264179	0.632859
P32929	CTH	-0.0929197	0.160203
P32969	RPL9P8	0.0183432	0.0287085
P32969	RPL9P9	0.0183432	0.0287085
P32969	RPL9P7	0.0183432	0.0287085
P32969	RPL9	0.0183432	0.0287085
P33121	ACSL1	0.0935391	0.195897
P33176	KIF5B	0.102673	0.32606
P33240	CSTF2	-0.0533783	0.0336255
P33527	ABCC1	0.0399484	0
P33552	CKS2	-0.165751	0.454019
P33981	TTK	-0.127342	0.15364
P33991	MCM4	-0.259123	0.445061
P33992	MCM5	-0.192928	0.275066
P34059	GALNS	0.2503	0.561613
P34741	SDC2	-0.961568	2.81518
P34931	HSPA1L	1.06807	2.54621
P34932	HSPA4	-0.244516	0.414101
P34947	GRK5	0.34011	0.655374
P34949	MPI	-0.0893875	0.153642
P35219	CA8	0.185211	0.188696
P35221	CTNNA1	-0.127885	0.243692
P35222	CTNNB1	0.398914	0.993134
P35226	BMI1	0.201571	0.282464
P35227	PCGF2	0.0499411	0.076941
P35228	NOS2	-0.0374987	0.162378
P35232	PHB	0.0987657	0.278315
P35243	RCVRN	0.703469	4.95987
P35244	RPA3	-0.0112351	0.0307821
P35249	RFC4	-0.163402	0.218741
P35268	RPL22	0.0683316	0.0556622
P35269	GTF2F1	-0.339886	0.750682
P35270	SPR	0.107667	0.182643
P35453	HOXD13	-0.227402	0.723779
P35544	FAU	0.115663	0.0771999
P35568	IRS1	-0.320199	0.817433
P35580	MYH10	0.465307	0.449578
P35606	COPB2	0.215165	0.871138
P35610	SOAT1	0.476004	1.25964
P35613	BSG	-0.14878	0.287285
P35638	DDIT3	0.92624	1.80852
P35670	ATP7B	0.44527	0.885046
P35716	SOX11	-0.14288	0.38128
P35754	GLRX	0.0782926	0.0644357
Q6ZNA1	ZNF836	0.631426	0.799266
P35789	ZNF93	0.631426	0.799266
P35790	CHKA	0.143223	0.208886
P35813	PPM1A	0.242183	0.565901
P35914	HMGCL	0.608414	3.60389
P35998	PSMC2	0.105959	0.338529
P36383	GJC1	0.0478766	0.0477766
P36404	ARL2	-0.117651	0.22292
P36405	ARL3	0.330771	1.26431
P36507	MAP2K2	0.184812	0.482526
P36508	ZNF76	0.320762	0.487743
P36543	ATP6V1E1	0.136207	0.194605
P36551	CPOX	0.317324	0.787594
P36575	ARR3	-0.197475	0.52987
P36578	RPL4	-0.162529	0.250653
P36639	NUDT1	-0.0495697	0.19037
P36776	LONP1	-0.0170419	0.0100445
P36894	BMPR1A	-0.183186	0.508
P36897	TGFBR1	0.0258021	0.0515288
P36954	POLR2I	-0.134847	0.357508
P36955	SERPINF1	0.113759	0.114748
P36957	DLST	0.168648	0.498516
P36959	GMPR	0.178254	0.225434
P36969	GPX4	0.357429	1.05977
P37059	HSD17B2	0.299205	0.548224
P37108	SRP14	0.0669524	0.13045
P37198	NUP62	-0.0611583	0.115352
P37235	HPCAL1	0.139123	0.11581
P37268	FDFT1	0.377798	1.56855
P37802	TAGLN2	-0.0516795	0.0610718
P37837	TALDO1	-0.454005	0.901503
P38117	ETFB	0.322305	0.890289
P38398	BRCA1	-0.164741	0.451652
P38432	COIL	0.0366485	0.0446327
P38571	LIPA	0.096947	0.124563
P38606	ATP6V1A	0.0995025	0.314209
P38646	HSPA9	0.0964522	0.302969
P38919	EIF4A3	0.0375049	0.115054
P38935	IGHMBP2	0.216859	0.323055
P39019	RPS19	-0.51746	1.03581
P39023	RPL3	-0.109205	0.154638
P39656	DDOST	0.420691	1.41266
P39687	ANP32A	-0.494874	1.0055
P39748	FEN1	-0.138631	0.173572
P39880	CUX1	-0.500631	1.28632
P40121	CAPG	0.556319	0.625764
P40222	TXLNA	-0.0527047	0.0326195
P40261	NNMT	0.00626183	0.0106771
P40337	VHL	0.300243	0.434478
P40425	PBX2	0.0286991	0.0352921
P40429	RPL13A	-0.169451	0.230064
P40616	ARL1	0.333273	1.1364
P40763	STAT3	-0.139011	0.335272
P40818	USP8	0.160772	0.254579
P40925	MDH1	-0.782752	1.78337
P40926	MDH2	0.0214624	0.0728025
P40938	RFC3	-0.0793319	0.148616
P40939	HADHA	0.204071	0.80558
P41091	EIF2S3	-0.0504852	0.0592447
P41161	ETV5	-0.0118	0
P41162	ETV3	0.193768	0.228114
P41208	CETN2	-0.139827	0.381523
P41214	EIF2D	0.0655901	0.0508053
P41219	PRPH	-0.471205	1.38782
P41223	BUD31	-0.0790548	0.211554
P41229	KDM5C	-0.315542	0.5352
P41236	PPP1R2	-0.141374	0.372903
Q6NXS1	PPP1R2B	-0.141374	0.372903
P41240	CSK	0.069728	0.202465
P41250	GARS	0.065434	0.197382
P41252	IARS	-0.0148187	0.00690982
P41440	SLC19A1	-0.250724	0.704371
P41567	EIF1	-0.284688	0.795062
P41732	TSPAN7	0.0811284	0.0532341
P41743	PRKCI	0.138501	0.297499
P42025	ACTR1B	-0.01972	0.101796
P42126	ECI1	0.132689	0.240841
P42166	TMPO	-0.124575	0.181428
P42167	TMPO	0.539275	2.26561
P42285	MTREX	-0.184711	0.293063
P52895	AKR1C2	-0.0933621	0.2323
P17516	AKR1C4	-0.0933621	0.2323
P42330	AKR1C3	-0.0933621	0.2323
Q04828	AKR1C1	-0.0933621	0.2323
P42336	PIK3CA	0.362733	0.823387
P42338	PIK3CB	-0.0873566	0.255852
P42345	MTOR	0.0977844	0.275611
P42356	PI4KA	0.0312291	0.0356013
P42574	CASP3	-0.140056	0.372878
P42677	RPS27	-0.29689	0.610721
P42684	ABL2	-0.153175	0.361524
P42694	HELZ	-0.273787	0.5784
P42695	NCAPD3	-0.0400504	0.103935
P42696	RBM34	0.133279	0.282174
P42704	LRPPRC	0.0198513	0.0687521
P42765	ACAA2	0.192355	0.511012
P42766	RPL35	-0.217854	0.577945
P42773	CDKN2C	-0.111078	0.269222
P42858	HTT	0.0519331	0.027412
P42892	ECE1	0.0768342	0.0250444
P42898	MTHFR	0.209807	0.303768
P43003	SLC1A3	-0.586243	1.67139
P43005	SLC1A1	-0.1262	0.301652
P43034	PAFAH1B1	0.035862	0.124301
P43088	PTGFR	0.160231	0.145787
P43121	MCAM	0.388693	1.25722
P43155	CRAT	0.359076	0.750679
P43243	MATR3	-0.0930987	0.127362
P43251	BTD	0.00156844	0.11644
P43307	SSR1	-0.112815	0.358869
P43357	MAGEA3	0.131794	0.186853
P43365	MAGEA12	0.0307003	0.00837925
P43378	PTPN9	-0.0120628	0.0478535
P43487	RANBP1	-0.0837922	0.0807054
P43490	NAMPT	-0.0812709	0.07668
P43686	PSMC4	0.0654376	0.191968
P43897	TSFM	0.10278	0.220407
P45877	PPIC	0.226302	0.348328
P45880	VDAC2	0.0931482	0.290972
P45954	ACADSB	0.695584	4.29145
P45973	CBX5	-0.0324881	0.00318299
P45985	MAP2K4	0.263411	0.458305
P46013	MKI67	0.752049	9.15891
P46019	PHKA2	-0.00849827	0.109664
P46060	RANGAP1	-0.142426	0.213451
P46063	RECQL	0.0307686	0.113445
P46087	NOP2	0.302973	1.10351
P46100	ATRX	-0.0321301	0.0317685
P46109	CRKL	-0.0478157	0.0799807
P46199	MTIF2	0.198537	0.497615
P46459	NSF	0.148439	0.517286
P46527	CDKN1B	0.548502	1.70311
P46736	BRCC3	-0.0149187	0.0538642
P46776	RPL27A	0.125964	0.22467
P46777	RPL5	-0.300437	0.53538
P46778	RPL21	-0.0770309	0.131056
P46779	RPL28	-0.0741204	0.0653835
P46781	RPS9	-0.361463	0.642188
P46782	RPS5	-0.289181	0.591417
P46783	RPS10	-0.370549	0.802584
P46821	MAP1B	-0.0288343	0.0269564
P46926	GNPDA1	-0.56612	1.1661
P46934	NEDD4	0.516007	1.54012
P46940	IQGAP1	-0.0289789	0.0271668
P46977	STT3A	0.40356	1.3107
P47224	RABIF	-0.00500646	0.120063
P47712	PLA2G4A	-0.398479	0.990095
P47736	RAP1GAP	-0.238533	0.60743
P47755	CAPZA2	-0.129858	0.247742
O14602	EIF1AY	0.0584201	0.175616
P47813	EIF1AX	0.0584201	0.175616
P47897	QARS	-0.0771476	0.101167
P47914	RPL29	-0.359975	1.01665
P47972	NPTX2	0.619137	0.768967
P47974	ZFP36L2	-0.790007	3.1945
P47985	UQCRFS1	-0.0977031	0.26608
P0C7P4	UQCRFS1P1	-0.0977031	0.26608
P48047	ATP5PO	0.11775	0.33265
P48059	LIMS1	0.227415	0.357813
P48147	PREP	-0.234022	0.392185
P48163	ME1	-0.252008	0.694864
P48200	IREB2	-0.198732	0.561634
P48380	RFX3	0.150812	0.229593
P48382	RFX5	0.0389858	4.23978e-06
P48426	PIP4K2A	-0.194981	0.529296
P48443	RXRG	1.02215	6.83069
P48444	ARCN1	0.0516829	0.159496
P48506	GCLC	0.154141	0.374634
P48507	GCLM	0.0885723	0.0725735
P48509	CD151	-0.339061	1.07647
P48552	NRIP1	0.0951477	0.0714359
P48553	TRAPPC10	0.099832	0.0659693
P48556	PSMD8	0.138878	0.397811
P48637	GSS	-0.19945	0.378983
P48643	CCT5	0.0074697	0.0387597
P48651	PTDSS1	0.438839	1.14335
P48681	NES	-0.249043	0.731978
P48723	HSPA13	0.740563	3.70111
P48735	IDH2	0.271533	1.25004
P48739	PITPNB	-0.14303	0.214551
P48764	SLC9A3	-0.434346	1.26647
P49005	POLD2	-0.107917	0.290141
P49006	MARCKSL1	-0.647442	1.61168
P49023	PXN	0.0516295	0.0804223
P49069	CAMLG	0.110224	0.0649048
P49137	MAPKAPK2	-0.268845	0.8725
P49189	ALDH9A1	-0.226531	0.342311
P49207	RPL34	-0.269945	0.433845
P49247	RPIA	0.371678	0.823849
P49257	LMAN1	0.592977	2.99288
P49321	NASP	-0.297826	0.529557
P49327	FASN	-0.473517	0.950864
P49336	CDK8	-0.063736	0.199883
P49354	FNTA	0.0758362	0.0595682
P49356	FNTB	-0.177148	0.504964
P49406	MRPL19	-0.120233	0.319792
P49411	TUFM	-0.191779	0.306866
P49418	AMPH	-0.0784479	0.202133
P49427	CDC34	0.240977	0.525487
P49454	CENPF	-0.323483	0.58743
P49458	SRP9	-0.16272	0.299149
P49585	PCYT1A	0.100197	0.0915691
P49588	AARS	-0.110212	0.156371
P49590	HARS2	-0.141795	0.272538
P49591	SARS	0.127291	0.424116
P49593	PPM1F	-0.141971	0.444765
P49641	MAN2A2	0.0742508	0.0154854
P49642	PRIM1	-0.296854	0.610633
P49674	CSNK1E	-0.0366148	0.0960799
P49703	ARL4D	-0.105068	0.29721
P49720	PSMB3	-0.230128	0.545354
P49721	PSMB2	-0.298273	0.640894
P49736	MCM2	-0.244635	0.414349
P49754	VPS41	-0.0475204	0.200959
P49755	TMED10	0.371704	1.0464
P49757	NUMB	0.0293294	0
P49759	CLK1	0.189562	0.464765
P49761	CLK3	-0.214838	0.548539
P49770	EIF2B2	0.0519721	0.0274769
P49773	HINT1	0.062479	0.0340091
P49789	FHIT	0.12981	0.183111
P49790	NUP153	-0.0058078	0.00875738
P49792	RANBP2	-0.0743902	0.0967226
P49815	TSC2	0.0867918	0.0816892
P49821	NDUFV1	-0.0245498	0.0416963
P49840	GSK3A	0.0828881	0.0633229
P49848	TAF6	-0.0988115	0.268668
P49902	NT5C2	-0.0954397	0.164913
P49914	MTHFS	-0.0460166	0.139508
P49915	GMPS	0.0361073	0.111232
P49917	LIG4	0.135321	0.13232
P49959	MRE11	-0.0806176	0.137552
P50053	KHK	-0.19524	0.496629
P50148	GNAQ	0.0292939	0.0165077
P50150	GNG4	-0.224412	0.596515
P50219	MNX1	-0.0812092	0.207654
P50225	SULT1A1	0.451129	1.13741
P50226	SULT1A2	0.451129	1.13741
P50238	CRIP1	1.02614	2.30699
P50336	PPOX	-0.0892104	0.225567
P50402	EMD	0.332722	1.20419
P50416	CPT1A	0.288201	0.889927
P50443	SLC26A2	0.21608	0.260163
Q8NFI4	ST13P5	-0.0937271	0.128411
Q8IZP2	ST13P4	-0.0937271	0.128411
P50502	ST13	-0.0937271	0.128411
P50548	ERF	-0.0390124	0.181544
P50552	VASP	-0.434541	1.2703
P50579	METAP2	-0.573909	1.38686
P50583	NUDT2	0.104181	0.119036
P50607	TUB	-0.245571	0.689848
P50613	CDK7	-0.0234052	0.066672
P50747	HLCS	-0.0927189	0.23969
P50748	KNTC1	-0.0964007	0.166716
P50750	CDK9	0.0590688	0.027725
P50897	PPT1	-0.0820701	0.230195
P50914	RPL14	0.00105466	0.0594122
P50990	CCT8	-0.00382987	0.013089
P50991	CCT4	0.0179851	0.0641032
P50995	ANXA11	-0.378555	0.856423
P51003	PAPOLA	0.18396	0.554595
P51116	FXR2	0.0475945	0.072145
P51148	RAB5C	0.315384	0.849407
P51149	RAB7A	0.379955	2.22498
P51151	RAB9A	0.247022	0.409721
P51153	RAB13	0.0820887	0.0720624
P51160	PDE6C	-0.0671905	0.168969
P51397	DAP	-0.549847	1.522
P51452	DUSP3	-0.10696	0.287867
P51511	MMP15	-0.132825	0.316119
P51530	DNA2	-0.194991	0.500403
P51531	SMARCA2	0.114022	0.0914134
P51570	GALK1	0.0783559	0.121053
P51571	SSR4	0.166601	0.277847
P51572	BCAP31	-0.0510419	0.0854582
P51580	TPMT	0.161509	0.201496
P51587	BRCA2	0.00611926	0.10532
P51608	MECP2	0.412505	0.995726
P51617	IRAK1	0.241262	0.394134
P51648	ALDH3A2	0.0523789	0.028155
P51665	PSMD7	0.0746619	0.0572597
P51668	UBE2D1	0.169524	0.205288
Q9Y2X8	UBE2D4	0.169524	0.205288
P51687	SUOX	-0.18723	0.505054
P51688	SGSH	-0.0255339	0.135945
P51692	STAT5B	-0.443608	1.30204
P42229	STAT5A	-0.443608	1.30204
P51784	USP11	0.0822153	0.0811134
P51790	CLCN3	0.26591	0.502752
P51793	CLCN4	0.461988	0.959201
P51795	CLCN5	0.266925	0.46945
P51809	VAMP7	0.101532	0.0938011
P51812	RPS6KA3	0.0984122	0.208706
P51817	PRKX	0.120427	0.0748001
P51825	AFF1	0.14077	0.143329
P51858	HDGF	-0.669	1.46924
P51946	CCNH	-0.0591205	0.214196
P51955	NEK2	-0.0809071	0.207049
P51956	NEK3	-0.102427	0.291638
P51957	NEK4	-0.0448638	0.171912
P51970	NDUFA8	-0.350883	0.780404
P52209	PGD	-0.252285	0.430501
P52272	HNRNPM	0.0111976	0.0475809
P52292	KPNA2	0.188903	0.720433
P52294	KPNA1	0.103121	0.221331
P52429	DGKE	0.674709	2.05114
P52434	POLR2H	-0.011452	0.087559
Q9GZM3	POLR2J2	-0.162556	0.437858
P52435	POLR2J	-0.162556	0.437858
Q9H1A7	POLR2J3	-0.162556	0.437858
P52597	HNRNPF	0.0535077	0.160815
P52657	GTF2A2	-0.183145	0.495245
P52701	MSH6	-0.0697065	0.0892304
P52732	KIF11	-0.00455226	0.0441846
P52735	VAV2	-0.0684434	0.210324
P52739	ZNF131	0.0574877	0.00147215
P52746	ZNF142	0.284778	0.410262
P52747	ZNF143	0.0439929	0.00674223
P52756	RBM5	0.323566	0.890288
P52758	RIDA	-0.0879174	0.229057
P52789	HK2	0.119622	0.392405
P52815	MRPL12	-0.104461	0.262469
P52823	STC1	-0.00854027	0.0723935
P52888	THOP1	-0.443016	0.842796
P52907	CAPZA1	-0.141435	0.254951
P52943	CRIP2	0.213151	0.553458
P53007	SLC25A1	0.0774979	0.0628552
P53041	PPP5C	-0.107141	0.119016
P53350	PLK1	0.144667	0.343782
P53365	ARFIP2	0.101977	0.196694
P53367	ARFIP1	0.765929	4.68118
P53384	NUBP1	-0.052395	0.160617
P53567	CEBPG	-0.285074	0.771476
P53582	METAP1	-0.13496	0.24182
P53597	SUCLG1	0.0836269	0.131628
P53602	MVD	0.125457	0.284629
P53609	PGGT1B	0.173781	0.226583
P53611	RABGGTB	0.0892235	0.0736167
P53618	COPB1	0.119007	0.389907
P53671	LIMK2	0.699416	0.981648
P53677	AP3M2	0.0527907	0.00908851
P53680	AP2S1	0.104614	0.0978332
P53701	HCCS	0.179379	0.364586
P53778	MAPK12	-0.0974624	0.252369
P53794	SLC5A3	0.03123	0.0131695
P53801	PTTG1IP	-0.317228	0.860022
P53803	POLR2K	-0.050203	0.191931
P53985	SLC16A1	-0.0246689	0.131044
P53992	SEC24C	0.0155237	0.0822864
P53999	SUB1	-0.551714	1.15364
P54098	POLG	0.132484	0.185992
P54105	CLNS1A	0.277708	0.699667
P54132	BLM	-0.0680144	0.190145
P54198	HIRA	0.149599	0.331132
P54252	ATXN3	0.155769	0.234029
P54259	ATN1	-0.406186	1.09108
P54277	PMS1	-0.0656208	0.165064
P54278	PMS2	-0.239612	0.698233
P54284	CACNB3	0.029935	0
P54289	CACNA2D1	0.103466	0.222266
P54577	YARS	0.0628404	0.189246
P54578	USP14	-0.0623768	0.077651
P54646	PRKAA2	0.493427	1.09087
P54687	BCAT1	-0.332297	0.607635
P54709	ATP1B3	0.0487342	0.0897271
P54727	RAD23B	-0.512512	1.02273
P54760	EPHB4	-0.352747	0.938605
P54802	NAGLU	0.165719	0.196706
P54819	AK2	-0.373124	0.703255
P54886	ALDH18A1	0.132019	0.44421
P54920	NAPA	-0.058846	0.0988761
P55010	EIF5	0.121653	0.344308
P55011	SLC12A2	-0.293041	0.484544
P55039	DRG2	0.121753	0.161842
P55058	PLTP	0.261727	0.162607
P55072	VCP	-0.379766	0.719112
P55081	MFAP1	-0.215101	0.570135
P55084	HADHB	0.191078	0.732328
P55145	MANF	0.287204	1.0182
P55197	MLLT10	0.0311789	0.0579298
P55198	MLLT6	-0.0338217	0.172812
P55199	ELL	0.0820091	0.0619818
P55201	BRPF1	0.158792	0.181386
P55209	NAP1L1	-0.0978718	0.103585
P55212	CASP6	-0.552756	1.72724
P55268	LAMB2	0.251834	0.320688
P55286	CDH8	-0.589371	1.78993
P55347	PKNOX1	-0.130975	0.374362
P55769	SNU13	0.00618843	0.0641647
P15863	PAX1	-0.169153	0.473991
P55771	PAX9	-0.169153	0.473991
P55786	NPEPPS	-0.365661	0.685536
P55789	GFER	-0.00665393	0.119418
P55795	HNRNPH2	0.26295	0.894917
P55809	OXCT1	0.347566	1.01672
P55854	SUMO3	-0.505529	1.32866
P55884	EIF3B	-0.192548	0.308378
P56134	ATP5MF	0.000936191	0.0932126
P56159	GFRA1	0.552496	1.92171
P56178	DLX5	0.122717	0.0874094
Q07687	DLX2	0.122717	0.0874094
P56181	NDUFV3	-0.0785869	0.242428
P56182	RRP1	0.0512752	0.0263182
P56192	MARS	0.134433	0.454633
P56199	ITGA1	-0.228235	0.577387
P56211	ARPP19	-0.408769	1.42807
P56282	POLE2	-0.0653462	0.238787
P56377	AP1S2	0.125588	0.113213
P56385	ATP5ME	0.102453	0.171181
P56524	HDAC4	0.389441	0.694207
P56545	CTBP2	0.0774333	0.119224
P56556	NDUFA6	-0.0449988	0.19461
P56589	PEX3	0.213623	0.313848
P56962	STX17	0.203889	0.29969
P57058	HUNK	0.201996	0.100604
P57071	PRDM15	0.546148	0.60432
P57076	CFAP298	-0.0162145	0.0957272
P57086	SCAND1	0.147496	0.121109
P57088	TMEM33	0.55466	2.39706
P57105	SYNJ2BP	0.0882134	0.162422
P57678	GEMIN4	0.124003	0.255715
P57729	RAB38	-0.253379	0.590773
P57737	CORO7	0.150064	0.361217
P57740	NUP107	0.0115588	0.0162008
P57764	GSDMD	-0.236628	0.55541
P57768	SNX16	-0.122071	0.328033
P57772	EEFSEC	-0.161748	0.385325
P58004	SESN2	0.131899	0.095302
P58107	EPPK1	-1.02709	3.09995
P58166	INHBE	0.336436	0.642007
P58317	ZNF121	0.502117	0.516701
P58546	MTPN	0.0614996	0.117921
P58557	YBEY	0.319394	0.483981
P59768	GNG2	0.242173	0.322143
P59817	ZNF280A	-0.328099	0.805015
P59998	ARPC4	-0.0032751	0.0243006
P60002	ELOF1	0.0428345	0.0244017
P60006	ANAPC15	0.133552	0.125548
P60033	CD81	0.135188	0.132055
P60059	SEC61G	-0.0154879	0.139015
P60174	TPI1	-0.484226	0.978181
P60228	EIF3E	-0.136183	0.169216
P60468	SEC61B	0.507587	1.47913
P60484	PTEN	0.19215	0.221263
P60510	PPP4C	-0.104851	0.294681
P60520	GABARAPL2	0.327678	0.911252
P60604	UBE2G2	0.0262632	0.0225573
P60660	MYL6	-0.150763	0.409797
P60709	ACTB	-0.0323695	0.124086
P60763	RAC3	-0.406078	1.06143
P60842	EIF4A1	0.0427499	0.129646
P60866	RPS20	-0.219711	0.520102
P60880	SNAP25	-0.0956946	0.272873
P60891	PRPS1	0.00302286	0.0284673
P60900	PSMA6	-0.319797	0.544914
P60953	CDC42	-0.0166383	0.0964584
P60983	GMFB	-0.0739626	0.0651362
P61006	RAB8A	0.0846381	0.133681
P61009	SPCS3	0.542312	1.68817
P61020	RAB5B	0.249602	0.457059
P61024	CKS1B	-0.838772	2.48973
P61026	RAB10	0.395083	0.919955
P61081	UBE2M	0.216425	0.607353
P61086	UBE2K	-0.246046	0.509623
Q5JXB2	UBE2NL	-0.593364	1.24024
P61088	UBE2N	-0.593364	1.24024
P61106	RAB14	0.367256	1.11044
P61129	ZC3H6	-0.146782	0.388299
P61158	ACTR3	-0.0675479	0.114116
P61163	ACTR1A	-0.0204374	0.0162784
P61165	TMEM258	0.144976	0.14291
P61218	POLR2F	-0.0846609	0.2185
P61221	ABCE1	0.0722394	0.219226
P61225	RAP2B	-0.252089	0.667005
P61247	RPS3A	-0.168044	0.261066
P61254	RPL26	-0.191357	0.272004
P61326	MAGOH	-0.0234911	0.0400054
Q92915	FGF14	-0.157163	0.453934
P61353	RPL27	-0.308171	0.518473
P61421	ATP6V0D1	0.0136868	0.0365204
P61457	PCBD1	0.0111028	0.0863022
P61513	RPL37A	-0.154163	0.298765
P61586	RHOA	-0.328481	0.564867
P61587	RND3	-0.190409	0.485067
P61599	NAA20	-0.234334	0.621558
P61601	NCALD	0.204326	0.233953
P61604	HSPE1	0.308625	1.54462
P61619	SEC61A1	0.506694	2.46959
P61758	VBP1	-0.272604	0.439613
P61764	STXBP1	0.0207784	0.0928036
P61803	DAD1	0.221377	0.29366
P61916	NPC2	0.132864	0.127429
P61923	COPZ1	-0.0355933	0.129865
P61925	PKIA	-0.609056	1.85844
P61927	RPL37	-0.30245	0.831209
P61956	SUMO2	-0.538047	1.2793
P61960	UFM1	-0.262778	0.6264
P61962	DCAF7	-0.0910395	0.170725
P61964	WDR5	-0.169226	0.312965
P61966	AP1S1	-0.0895217	0.264754
P61968	LMO4	0.17828	0.179476
P61970	NUTF2	-0.384508	0.69758
P61978	HNRNPK	0.21011	0.657489
P61981	YWHAG	-0.14896	0.19217
P62070	RRAS2	-0.0246515	0.131004
P62072	TIMM10	-0.181551	0.498516
P62079	TSPAN5	0.445742	0.886823
P62081	RPS7	-0.28123	0.492899
P62140	PPP1CB	0.160524	0.203651
P62166	NCS1	-0.170227	0.487132
P62191	PSMC1	0.0367728	0.113049
P62241	RPS8	-0.254825	0.435896
P62244	RPS15A	-0.264218	0.529999
P62249	RPS16	-0.247329	0.385528
P62253	UBE2G1	-0.0872763	0.260135
P62256	UBE2H	0.123149	0.253328
P62263	RPS14	-0.0764583	0.14327
P62266	RPS23	-0.239632	0.640724
P62269	RPS18	-0.344048	0.73208
P62277	RPS13	-0.275358	0.557198
P62280	RPS11	-0.166785	0.22506
P62304	SNRPE	-0.200498	0.529199
P62306	SNRPF	-0.333862	0.705406
P62308	SNRPG	-0.266342	0.635414
A8MWD9	SNRPGP15	-0.266342	0.635414
P62310	LSM3	-0.342873	1.15707
P62312	LSM6	-0.249904	0.734603
P62314	SNRPD1	-0.274804	0.827086
P62316	SNRPD2	-0.379425	0.718297
P62318	SNRPD3	-0.151506	0.275671
P62328	TMSB4X	-0.505507	1.50268
P62330	ARF6	0.186654	0.259855
P62333	PSMC6	0.0994466	0.314002
P62341	SELENOT	0.156929	0.140362
P62380	TBPL1	0.448657	1.1257
P62424	RPL7A	-0.0503926	0.0591032
P62487	POLR2G	-0.602473	1.52224
P62495	ETF1	-0.170037	0.264851
P62508	ESRRG	-0.503328	1.34823
P62699	YPEL5	0.220768	0.333091
P62701	RPS4X	-0.0536701	0.064128
P62714	PPP2CB	0.295939	0.467685
P62745	RHOB	-0.376193	1.29221
P62750	RPL23A	-0.390623	0.712456
P62753	RPS6	-0.341027	0.627804
P62805	HIST1H4H	1.0918	16
P62805	HIST1H4I	1.0918	16
P62805	HIST1H4B	1.0918	16
P62805	HIST1H4D	1.0918	16
P62805	HIST1H4J	1.0918	16
P62805	HIST1H4C	1.0918	16
P62805	HIST1H4A	1.0918	16
P62805	HIST1H4F	1.0918	16
P62805	HIST2H4A	1.0918	16
P62805	HIST1H4L	1.0918	16
P62805	HIST1H4E	1.0918	16
P62805	HIST1H4K	1.0918	16
P62805	HIST2H4B	1.0918	16
P62805	HIST4H4	1.0918	16
P62820	RAB1A	0.350329	1.31592
P62826	RAN	-0.0789854	0.104143
P62829	RPL23	0.0890862	0.276473
P62834	RAP1A	0.102983	0.0951501
P62837	UBE2D2	-0.296452	0.753502
P62841	RPS15	-0.442178	1.03728
P62851	RPS25	-0.313793	0.653588
Q5JNZ5	RPS26P11	-0.318371	0.996492
P62854	RPS26	-0.318371	0.996492
P62857	RPS28	-0.585528	2.19846
P62861	FAU	-0.464972	1.40435
P62873	GNB1	0.0191101	0.0894396
P62875	POLR2L	-0.0690664	0.223334
P62877	RBX1	-0.484541	1.47514
P62879	GNB2	-0.0448225	0.149419
P62888	RPL30	-0.164567	0.220913
P62899	RPL31	-0.0973935	0.102797
P62906	RPL10A	-0.313693	0.530992
P62910	RPL32	-0.107573	0.119741
P62913	RPL11	-0.0786584	0.261925
P62917	RPL8	-0.207111	0.337282
P62937	PPIA	-0.033241	0.033399
P62942	FKBP1A	-0.406603	0.900936
P0CG47	UBB	-0.247795	0.421004
P62979	RPS27A	-0.247795	0.421004
P0CG48	UBC	-0.247795	0.421004
P62987	UBA52	-0.279245	0.843163
P62993	GRB2	-0.483938	1.1202
P62995	TRA2B	0.0172607	0.0266866
P63027	VAMP2	0.49964	1.43388
P63098	PPP3R1	-0.0390219	0.137453
P63146	UBE2B	-0.412564	1.08011
P63151	PPP2R2A	0.128081	0.363877
P63162	SNRPN	-0.221484	0.332006
P63167	DYNLL1	0.225224	0.72124
P63172	DYNLT1	-0.00683946	0.119771
[truncated: 4,152 more rows]

## Sheet: Fig 4A - Heatmap
RRA heatmap data
Name	RRA_Score	Rank_RRA	Rank_eCLIP	Rank_RNA	Rank_Polysome	Rank_Protein	MedulloGene	DrugTarget	Kinase	CancerGeneCensus
TMEM33	2.00428e-05	1	745	955	87	213	0	0	0	0
FBRSL1	2.56756e-05	2	881	1016	603	354	0	0	0	0
SYP	3.81871e-05	3	1122	440	77	575	0	0	0	0
CHN1	3.94272e-05	4	1131	251	1022	853	0	0	0	0
TNC	4.60963e-05	5	28	5	3522	3522	1	0	0	1
SPAG1	8.48458e-05	6	3522	21	3522	38	0	0	0	0
PLXNA1	9.82475e-05	7	1421	819	11	785	0	0	0	0
SFXN3	0.000103034	8	822	367	1438	166	0	1	0	0
PTMS	0.000106076	9	381	3522	277	285	0	0	0	0
RAB21	0.000106909	10	382	123	3522	41	0	0	0	0
PBXIP1	0.000108607	11	3522	32	3522	43	0	0	0	0
MKI67	0.000113709	12	13	3522	3522	44	0	0	0	0
HIPK1	0.000165961	13	1620	912	1104	410	0	1	1	0
RXRG	0.000177542	14	3522	10	3522	55	1	1	0	0
ARL6IP1	0.000218849	15	1736	1437	1169	794	0	0	0	0
ARL6IP5	0.000238671	16	500	361	3522	126	0	0	0	0
EEF1A2	0.000313647	17	3522	28	548	135	0	0	0	0
APOOL	0.000338125	18	160	3522	498	562	0	0	0	0
ABCC4	0.000365712	19	72	79	3522	3522	0	1	0	0
ELAVL2	0.000379092	20	584	506	3522	322	0	0	0	0
TMEM245	0.000421139	21	605	188	3522	283	0	0	0	0
HSPA14	0.000455166	22	73	3522	330	621	0	0	0	0
SOAT1	0.000459543	23	623	15	3522	602	0	0	0	0
ST6GALNAC5	0.000484867	24	1064	64	3522	91	0	0	0	0
AGPAT5	0.00050252	25	353	3522	85	642	0	0	0	0
TMSB15B	0.000553021	26	3522	663	342	106	0	0	0	0
GPR180	0.000573108	27	518	3522	671	214	0	0	0	0
AKT3	0.000596891	28	86	101	3522	3522	0	1	1	1
PRDX3	0.00067795	29	710	89	3522	130	0	0	0	0
MAOA	0.000707585	30	3522	110	3522	99	0	1	0	0
RAB12	0.000720461	31	111	3522	3522	74	0	0	0	0
DBN1	0.000763616	32	739	169	39	3522	0	0	0	0
INS-IGF2	0.000792609	33	3522	3522	3522	1	0	0	0	0
SEC23B	0.000792609	34	1	3522	3522	3522	0	0	0	0
ID1	0.000792609	35	3522	1	3522	3522	0	0	0	0
ARSK	0.000792609	36	3522	3522	1	3522	0	0	0	0
TRPV2	0.00084296	37	3522	764	454	48	0	1	0	0
SOCS2	0.000917126	38	3522	317	786	536	0	0	0	0
SBDS	0.000931057	39	476	3522	764	790	0	0	0	1
TNKS	0.00106276	40	826	3522	612	567	0	1	0	0
CHRNA9	0.00108972	41	833	257	322	3522	0	1	0	0
ARHGEF2	0.00119791	42	3522	860	750	828	0	0	0	0
STMN2	0.00122707	43	178	867	3522	626	0	0	0	0
PAIP2	0.00138444	44	442	3522	903	548	0	0	0	0
SLC30A1	0.00154477	45	3522	806	937	482	0	1	0	0
ELAVL3	0.0015672	46	164	65	3522	3522	0	0	0	0
INS	0.0015851	47	3522	3522	3522	2	0	0	0	0
ZKSCAN8	0.0015851	48	1226	3522	2	425	0	0	0	0
ERCC1	0.0015851	49	2	3522	3522	3522	0	0	0	0
SAMD11	0.0015851	50	3522	2	3522	3522	0	0	0	0
PKM	0.00159914	51	948	63	202	3522	0	1	0	0
LBR	0.00180743	52	492	988	3522	95	0	0	0	0
ISOC1	0.00182373	53	394	991	3522	520	0	0	0	0
MT2A	0.00182394	54	3522	177	3522	75	0	0	0	0
RABGAP1L	0.00182394	55	177	114	3522	3522	0	0	0	0
ZBTB10	0.00184013	56	994	627	3522	367	0	0	0	0
TMOD2	0.00185112	57	23	996	3522	244	0	0	0	0
RNF11	0.00185663	58	997	127	3522	495	0	0	0	0
RAB3B	0.00186514	59	3522	72	3522	179	0	0	0	0
EPHX1	0.00194626	60	3522	1013	729	200	0	0	0	0
MYT1	0.00194891	61	3522	183	3522	109	0	0	1	0
CCND3	0.00194891	62	3522	84	183	3522	0	0	0	1
TMED2	0.00199148	63	185	3522	152	3522	0	0	0	0
DCTPP1	0.00204455	64	461	3522	1030	290	0	0	0	0
ZBTB44	0.00207407	65	692	967	1035	3522	0	0	0	0
TOP1	0.00207798	66	189	3522	3522	61	0	1	0	1
ATP6AP1	0.00209988	67	3522	3522	175	190	0	0	0	0
L1CAM	0.00212188	68	243	1043	3522	69	0	0	0	0
DDI2	0.00212188	69	190	3522	1043	576	0	0	0	0
B4GAT1	0.00213395	70	3522	738	1045	570	0	0	0	0
RIOK2	0.00234835	71	3522	3522	201	57	0	1	1	0
VTN	0.00237747	72	3522	3522	3522	3	0	0	0	0
SH3BGRL3	0.00237747	73	3	3522	3522	3522	0	0	0	0
SMAD9	0.00237747	74	3522	3	3522	3522	0	0	0	0
CA5BP1	0.00237747	75	3522	3522	3	3522	0	0	0	0
ARL1	0.0023848	76	905	3522	1085	714	0	0	0	0
PKN2	0.0024421	77	205	3522	7	3522	0	1	1	0
RAD23B	0.00245702	78	1096	3522	276	825	0	0	0	0
H1FX	0.0025136	79	208	3522	139	3522	0	0	0	0
TMCC2	0.00254421	80	797	3522	1109	619	0	0	0	0
PLEKHA8	0.00256462	81	450	3522	1112	668	0	0	0	0
RTCA	0.00257828	82	3522	1114	675	356	0	0	0	0
MSI1	0.00259199	83	1116	3522	407	398	0	0	0	0
SUDS3	0.00273419	84	39	3522	217	3522	0	0	0	0
VEZF1	0.00275926	85	218	3522	3522	60	0	0	0	0
DNAJB11	0.00293794	86	198	3522	3522	225	0	0	0	0
RAB1A	0.00299557	87	437	3522	1172	554	0	0	0	0
ARFGEF2	0.00302588	88	1089	1176	3522	173	0	0	0	0
DPYSL5	0.00304874	89	1179	120	3522	726	0	0	0	0
HSP90B1	0.0030794	90	1124	1183	3522	125	0	1	0	0
LCOR	0.00310252	91	1104	1186	3522	765	0	0	0	0
RAB3A	0.00316973	92	3522	3522	1288	4	0	0	0	0
GNPNAT1	0.00316973	93	4	3522	3522	3522	0	0	0	0
FEZF1-AS1	0.00316973	94	3522	4	3522	3522	0	0	0	0
COMTD1	0.00316973	95	3522	3522	4	3522	0	0	0	0
CELF3	0.00320276	96	3522	235	3522	177	0	0	0	0
PLOD1	0.00320405	97	3522	1065	1199	831	0	0	0	0
CCDC85C	0.00323572	98	595	3522	1203	514	0	0	0	0
RALGAPA1	0.00325708	99	1431	44	3522	237	0	0	0	0
TRAF3	0.0032844	100	122	238	3522	3522	0	0	0	0
SLC6A15	0.00333196	101	1215	1025	3522	400	0	1	0	0
HSPA13	0.00338896	102	1222	292	3522	97	0	0	0	0
SMIM13	0.00350487	103	1236	527	845	3522	0	0	0	0
NVL	0.00350705	104	52	3522	246	3522	0	0	0	0
MARCKSL1	0.00353004	105	1239	3522	1173	392	0	0	0	0
ASPH	0.00362334	106	888	1250	3522	226	0	0	0	0
ARL4D	0.00373687	107	254	206	1406	3522	0	0	0	0
KDELR1	0.00378828	108	1269	975	714	3522	0	0	0	0
REEP3	0.00382362	109	3522	1264	1273	806	0	0	0	0
CADM1	0.00391292	110	306	1283	3522	302	0	0	0	0
ATL2	0.00393094	111	1285	786	3522	249	0	0	0	0
CRABP2	0.00394384	112	3522	20	3522	261	0	1	0	0
PKLR	0.00396187	113	3522	3522	3522	5	0	1	0	0
MSI2	0.00396187	114	5	3522	3522	3522	0	0	0	1
NCDN	0.00396187	115	3522	3522	5	3522	0	0	0	0
SPOCK1	0.00399444	116	1292	425	3522	152	0	0	0	0
PDIA4	0.00409503	117	1306	208	3522	266	0	0	0	0
BASP1	0.00415628	118	1737	19	3522	268	0	0	0	0
TMEM192	0.00423617	119	3522	1318	339	260	0	0	0	0
PRDM2	0.00428014	120	235	3522	3522	272	0	1	0	1
FAM208A	0.00431138	121	10	3522	273	3522	0	0	0	0
PIEZO1	0.00434273	122	269	3522	274	3522	0	1	0	0
GPI	0.00437989	123	184	3522	1333	513	0	0	0	0
DOCK4	0.00446763	124	858	1342	3522	157	0	0	0	0
MRPS30	0.00450117	125	279	277	3522	3522	0	0	0	0
THRB	0.00456533	126	3522	118	3522	281	0	1	0	0
AKIRIN1	0.0045864	127	1354	1219	61	3522	0	0	0	0
LGALSL	0.00465662	128	3522	1361	1007	737	0	0	0	0
LAMC1	0.0046624	129	1362	284	3522	118	0	0	0	0
HIST1H4H	0.00475389	130	1745	3522	3522	6	0	0	0	0
ARMC1	0.00475389	131	6	3522	1342	3522	0	0	0	0
GNGT1	0.00475389	132	3522	6	1061	3522	1	0	0	0
REEP4	0.00475389	133	3522	1600	6	3522	0	0	0	0
SET	0.00477864	134	708	3522	1373	802	0	0	0	1
MSMO1	0.00482641	135	3522	3522	289	77	0	0	0	0
SPATS2L	0.00485954	136	3522	290	242	3522	0	0	0	0
CERS6	0.00490273	137	298	1385	3522	275	0	1	0	0
DSCC1	0.00492361	138	3522	1387	989	629	0	0	0	0
PLTP	0.00495505	139	348	1390	305	3522	0	0	0	0
KIF5C	0.00495961	140	293	291	3522	3522	0	0	0	0
DCX	0.00499319	141	294	66	3522	3522	0	0	0	0
EDEM3	0.00506068	142	209	3522	3522	296	0	0	0	0
DIXDC1	0.00506078	143	561	1400	504	3522	0	0	0	0
ABHD12	0.00512492	144	3522	1406	221	676	0	1	0	0
DHRS7	0.00512862	145	3522	234	3522	298	0	0	0	0
KLHL24	0.00515719	146	1409	1255	523	3522	0	0	0	0
METTL7A	0.00516275	147	197	299	3522	3522	0	0	0	0
ARFIP1	0.00540479	148	3522	1780	306	72	0	0	0	0
INSIG1	0.00548721	149	730	1439	288	3522	0	0	0	0
WASF3	0.00549844	150	1242	1440	3522	732	0	0	0	0
HIST1H4I	0.00554579	151	3522	3522	3522	7	0	0	0	1
OLA1	0.00554579	152	7	3522	3522	3522	0	0	0	0
DIAPH2-AS1	0.00554579	153	3522	7	3522	3522	0	0	0	0
MEX3B	0.00570319	154	417	917	1458	3522	0	0	0	0
UBE2K	0.00579576	155	220	1466	335	3522	0	0	0	0
ARHGAP11A	0.0058074	156	268	1467	1180	3522	0	0	0	0
SEC63	0.00590515	157	320	3522	3522	144	0	0	0	0
CHRNA5	0.00601519	158	3522	3522	323	271	0	1	0	0
SLC1A2	0.00603147	159	614	1486	677	3522	0	1	0	0
ZNF516	0.00604342	160	1487	1101	3522	604	0	0	0	0
NXN	0.00612748	161	20	1494	1012	3522	0	0	0	0
DLG1	0.00613955	162	846	1495	771	3522	0	0	0	0
ANKRD46	0.00623668	163	1503	3522	749	228	0	0	0	0
HLTF	0.00623824	164	165	329	3522	3522	0	0	0	0
VASP	0.00626112	165	3522	1505	1132	592	0	0	0	0
DHCR7	0.0063348	166	3522	1511	415	497	0	0	0	0
HIST1H4B	0.00633757	167	3522	3522	3522	8	0	0	0	0
ATP2B1	0.00633757	168	8	3522	3522	3522	0	1	0	0
KIRREL1	0.00633757	169	3522	8	3522	3522	0	0	0	0
ZSCAN26	0.00633757	170	3522	3522	8	3522	0	0	0	0
SZRD1	0.00642715	171	14	3522	3522	334	0	0	0	0
CLCN6	0.00646526	172	225	335	3522	3522	0	1	0	0
C2CD2L	0.00658026	173	3522	3522	338	320	0	0	0	0
TMPO	0.00659716	174	1045	1532	3522	232	0	0	0	0
VAPA	0.00665748	175	340	97	3522	3522	0	0	0	0
H1F0	0.00673737	176	1543	557	3522	68	0	0	0	0
AP2B1	0.00705015	177	314	350	3522	3522	0	0	0	0
INA	0.00708972	178	1570	475	939	3522	0	0	0	0
HIST1H4D	0.00712924	179	3522	3522	3522	9	0	0	0	0
SEC23A	0.00712924	180	9	3522	3522	3522	0	0	0	0
CCDC141	0.00712924	181	3522	9	3522	3522	0	0	0	0
THOC6	0.00712924	182	3522	3522	9	3522	0	0	0	0
PTGES3	0.00714292	183	1574	3522	575	291	0	1	0	0
WIZ	0.00715626	184	3522	1575	503	549	0	0	0	0
SARAF	0.00733155	185	3522	3522	357	47	0	0	0	0
DUSP8	0.00733155	186	3522	357	249	3522	0	0	0	0
FLRT3	0.00741293	187	3522	148	3522	359	0	0	0	0
PHF14	0.00761832	188	364	303	3522	3522	0	0	0	0
NAPB	0.00761955	189	1609	723	3522	396	0	0	0	0
SBK1	0.00780172	190	1622	827	3522	522	0	1	0	0
HIST1H4J	0.00792079	191	3522	3522	3522	10	0	0	0	0
ADAL	0.00792079	192	3522	3522	10	702	0	0	0	0
WNK1	0.00807978	193	310	3522	375	3522	0	1	0	0
CHMP1B	0.00811644	194	1644	1197	3522	500	0	0	0	0
CAPNS1	0.00812239	195	3522	376	226	3522	0	0	0	0
HACD3	0.00820793	196	3522	3522	378	233	0	0	0	0
RETREG3	0.00825087	197	3522	3522	379	364	0	0	0	0
TRIM37	0.00829391	198	380	306	3522	3522	0	0	0	0
JARID2	0.0084237	199	383	3522	3522	183	0	0	0	0
ATN1	0.00852879	200	3522	1672	1423	763	0	0	0	0
XRCC4	0.00868621	201	96	389	3522	3522	0	0	0	0
HIST1H4C	0.00871222	202	3522	3522	3522	11	0	0	0	0
KCNQ2	0.00871222	203	11	3522	3522	3522	0	1	0	0
VXN	0.00871222	204	3522	11	3522	3522	0	0	0	0
UBE2J1	0.00872478	205	1685	561	3522	187	0	0	0	0
BLMH	0.00884684	206	1693	243	3522	679	0	0	0	0
SREK1IP1	0.00899743	207	396	3522	3522	107	0	0	0	0
RCN2	0.00904232	208	397	3522	26	3522	0	0	0	0
RCN1	0.00904753	209	1706	811	3522	332	0	0	0	0
CDC25B	0.0091882	210	1152	1715	650	3522	0	0	0	0
PCNP	0.00922299	211	401	3522	3522	357	0	0	0	0
SPCS3	0.00926843	212	402	3522	3522	361	0	0	0	0
SOX4	0.00928276	213	632	1721	3522	433	1	0	0	0
HTRA1	0.00940539	214	3522	220	3522	405	0	1	0	0
SSR3	0.00940539	215	90	3522	405	3522	0	0	0	0
TPGS2	0.00945126	216	406	3522	3522	389	0	0	0	0
HIST1H4A	0.00950353	217	3522	3522	3522	12	0	0	0	0
HNRNPH1	0.00950353	218	12	3522	3522	3522	0	0	0	0
LIN28B	0.00950353	219	1184	12	3522	3522	0	0	0	0
NPM1P27	0.00950353	220	3522	3522	12	3522	0	0	0	0
FDFT1	0.00958953	221	101	3522	3522	409	0	1	0	0
VIM	0.00972877	222	3522	412	3522	325	0	0	0	0
CTSF	0.00986899	223	3522	3522	112	415	0	1	0	0
FSCN1	0.00992939	224	1761	1729	131	3522	0	0	0	0

## Sheet: Fig 4A - Pathways
Integrated pathway analysis between data types
term.id	term.name	p.value	rra	proteomics	eclip	riboseq	rnaseq
GO:0000183	chromatin silencing at rDNA	1.8e-33	1	1	0	0	0
GO:0000723	telomere maintenance	4.55e-09	1	1	1	0	0
GO:0000726	non-recombinational repair	2.01e-10	1	1	0	0	0
GO:0000781	chromosome; telomeric region	3.16e-11	1	1	1	0	0
GO:0000784	nuclear chromosome; telomeric region	2.72e-11	1	1	1	0	0
GO:0000785	chromatin	3.69e-09	1	1	1	0	0
GO:0000786	nucleosome	3.81e-27	1	1	0	0	0
GO:0000788	nuclear nucleosome	6.34e-30	1	1	0	0	0
GO:0000790	nuclear chromatin	7.98e-11	1	1	1	0	0
GO:0001504	neurotransmitter uptake	0.0346	1	0	0	0	0
GO:0001649	osteoblast differentiation	0.025	1	0	0	0	0
GO:0002683	negative regulation of immune system process	0.00373	1	1	0	0	0
GO:0003682	chromatin binding	1.22e-05	1	1	1	0	0
GO:0003924	GTPase activity	0.0117	1	1	1	0	0
GO:0005912	adherens junction	0.0148	1	0	1	0	0
GO:0006281	DNA repair	0.0148	1	1	1	1	0
GO:0006302	double-strand break repair	0.000174	1	1	0	0	0
GO:0006303	double-strand break repair via nonhomologous end joining	4.73e-11	1	1	0	0	0
GO:0006323	DNA packaging	6.41e-17	1	1	0	0	0
GO:0006333	chromatin assembly or disassembly	5.09e-18	1	1	1	0	0
GO:0006334	nucleosome assembly	2.07e-21	1	1	0	0	0
GO:0006335	DNA replication-dependent nucleosome assembly	1.88e-30	1	1	0	0	0
GO:0006336	DNA replication-independent nucleosome assembly	2.85e-11	1	1	0	0	0
GO:0006338	chromatin remodeling	2.01e-07	1	1	1	0	0
GO:0006342	chromatin silencing	1.39e-18	1	1	0	0	0
GO:0015631	tubulin binding	0.0162	1	0	1	0	1
GO:0016233	telomere capping	9.88e-14	1	1	0	0	0
GO:0016441	posttranscriptional gene silencing	3.3e-07	1	1	0	0	0
GO:0016458	gene silencing	3.74e-05	1	1	0	0	0
GO:0019901	protein kinase binding	0.00455	1	0	1	0	1
GO:0019904	protein domain specific binding	3.06e-09	1	1	1	0	0
GO:0030099	myeloid cell differentiation	1.11e-12	1	1	0	0	0
GO:0030219	megakaryocyte differentiation	2.33e-22	1	1	0	0	0
GO:0030424	axon	0.037	1	0	0	0	1
GO:0030658	transport vesicle membrane	0.0271	1	0	0	0	0
GO:0031047	gene silencing by RNA	6.07e-07	1	1	0	0	0
GO:0031055	chromatin remodeling at centromere	1.21e-12	1	1	0	0	0
GO:0031365	N-terminal protein amino acid modification	0.0108	1	0	0	0	0
GO:0031490	chromatin DNA binding	4.42e-10	1	1	1	0	0
GO:0031491	nucleosome binding	6.44e-10	1	1	0	0	0
GO:0031492	nucleosomal DNA binding	4.18e-13	1	1	1	0	0
GO:0031497	chromatin assembly	4.04e-19	1	1	0	0	0
GO:0032200	telomere organization	8.26e-17	1	1	1	0	0
GO:0032993	protein-DNA complex	2.08e-17	1	1	0	0	0
GO:0033267	axon part	0.0453	1	0	0	0	1
GO:0034080	CENP-A containing nucleosome assembly	5.37e-13	1	1	0	0	0
GO:0034508	centromere complex assembly	2.08e-11	1	1	0	0	0
GO:0034723	DNA replication-dependent nucleosome organization	1.88e-30	1	1	0	0	0
GO:0034724	DNA replication-independent nucleosome organization	3.89e-11	1	1	0	0	0
GO:0034728	nucleosome organization	3.08e-19	1	1	0	0	0
GO:0035194	posttranscriptional gene silencing by RNA	3.05e-07	1	1	0	0	0
GO:0035195	gene silencing by miRNA	2.06e-07	1	1	0	0	0
GO:0035459	cargo loading into vesicle	0.0383	1	0	0	0	0
GO:0038111	interleukin-7-mediated signaling pathway	2.95e-14	1	1	0	0	0
GO:0040029	regulation of gene expression; epigenetic	2.32e-05	1	1	0	0	0
GO:0042393	histone binding	3.32e-08	1	1	1	0	0
GO:0042493	response to drug	0.0434	1	0	0	0	0
GO:0043044	ATP-dependent chromatin remodeling	2.66e-09	1	1	0	0	0
GO:0043486	histone exchange	7.08e-11	1	1	0	0	0
GO:0043487	regulation of RNA stability	0.019	1	0	1	0	0
GO:0043488	regulation of mRNA stability	0.00615	1	0	1	0	0
GO:0044454	nuclear chromosome part	2.02e-07	1	1	1	1	0
GO:0044815	DNA packaging complex	1.03e-25	1	1	0	0	0
GO:0045296	cadherin binding	2.96e-10	1	1	1	1	1
GO:0045637	regulation of myeloid cell differentiation	7.02e-15	1	1	0	0	0
GO:0045638	negative regulation of myeloid cell differentiation	2.77e-11	1	1	0	0	0
GO:0045652	regulation of megakaryocyte differentiation	1.04e-23	1	1	0	0	0
GO:0045653	negative regulation of megakaryocyte differentiation	4.38e-21	1	1	0	0	0
GO:0045814	negative regulation of gene expression; epigenetic	4.5e-19	1	1	0	0	0
GO:0048524	positive regulation of viral process	0.0104	1	0	1	0	0
GO:0050839	cell adhesion molecule binding	4.66e-07	1	1	1	1	0
GO:0051129	negative regulation of cellular component organization	0.00471	1	0	1	0	1
GO:0051259	protein complex oligomerization	4.59e-10	1	1	0	0	0
GO:0051262	protein tetramerization	1.53e-16	1	1	0	0	0
GO:0051290	protein heterotetramerization	2.71e-29	1	1	0	0	0
GO:0051291	protein heterooligomerization	8.29e-24	1	1	0	0	0
GO:0051580	regulation of neurotransmitter uptake	0.0265	1	0	0	0	0
GO:0051588	regulation of neurotransmitter transport	0.0139	1	0	0	0	0
GO:0060147	regulation of posttranscriptional gene silencing	1.99e-22	1	1	0	0	0
GO:0060249	anatomical structure homeostasis	1.65e-05	1	1	1	0	0
GO:0060964	regulation of gene silencing by miRNA	8.54e-23	1	1	0	0	0
GO:0060966	regulation of gene silencing by RNA	1.99e-22	1	1	0	0	0
GO:0060968	regulation of gene silencing	4.57e-19	1	1	0	0	0
GO:0061013	regulation of mRNA catabolic process	0.00172	1	0	1	0	0
GO:0061641	CENP-A containing chromatin organization	5.37e-13	1	1	0	0	0
GO:0065004	protein-DNA complex assembly	2.05e-15	1	1	0	0	0
GO:0070161	anchoring junction	0.00512	1	0	1	0	0
GO:0071103	DNA conformation change	1.29e-15	1	1	0	0	0
GO:0071824	protein-DNA complex subunit organization	2.86e-14	1	1	1	0	0
GO:0098687	chromosomal region	1.3e-06	1	1	1	0	0
GO:0098760	response to interleukin-7	2.95e-14	1	1	0	0	0
GO:0098761	cellular response to interleukin-7	2.95e-14	1	1	0	0	0
GO:0099513	polymeric cytoskeletal fiber	0.0118	1	0	1	0	1
GO:1903311	regulation of mRNA metabolic process	0.000109	1	0	1	0	0
GO:1903706	regulation of hemopoiesis	2.36e-08	1	1	0	0	0
GO:1903707	negative regulation of hemopoiesis	9.39e-08	1	1	0	0	0
REAC:R-HSA-1221632	Meiotic synapsis	2e-08	1	1	0	0	0
REAC:R-HSA-1266695	Interleukin-7 signaling	1.11e-12	1	1	0	0	0
REAC:R-HSA-1474165	Reproduction	9.51e-15	1	1	0	0	0
REAC:R-HSA-1500620	Meiosis	3.45e-17	1	1	0	0	0
REAC:R-HSA-157579	Telomere Maintenance	3.38e-08	1	1	0	0	0
REAC:R-HSA-171306	Packaging Of Telomere Ends	4.23e-11	1	1	0	0	0
REAC:R-HSA-191273	Cholesterol biosynthesis	0.0247	1	1	0	0	0
REAC:R-HSA-194315	Signaling by Rho GTPases	1.63e-08	1	1	1	0	1
REAC:R-HSA-195258	RHO GTPase Effectors	3.91e-11	1	1	1	0	0
REAC:R-HSA-195721	Signaling by WNT	6.19e-12	1	1	1	0	0
REAC:R-HSA-201681	TCF dependent signaling in response to WNT	1.08e-12	1	1	1	0	0
REAC:R-HSA-201722	Formation of the beta-catenin:TCF transactivating complex	5.37e-22	1	1	0	0	0
REAC:R-HSA-211000	Gene Silencing by RNA	1.58e-15	1	1	0	0	0
REAC:R-HSA-212165	Epigenetic regulation of gene expression	1.22e-16	1	1	0	0	0
REAC:R-HSA-212300	PRC2 methylates histones and DNA	3.13e-25	1	1	0	0	0
REAC:R-HSA-2262752	Cellular responses to stress	1.5e-11	1	1	1	0	0
REAC:R-HSA-2299718	Condensation of Prophase Chromosomes	5.04e-25	1	1	0	0	0
REAC:R-HSA-2559580	Oxidative Stress Induced Senescence	6.45e-19	1	1	0	0	0
REAC:R-HSA-2559582	Senescence-Associated Secretory Phenotype (SASP)	2.25e-19	1	1	0	0	0
REAC:R-HSA-2559583	Cellular Senescence	7.09e-17	1	1	1	0	0
REAC:R-HSA-2559586	DNA Damage/Telomere Stress Induced Senescence	5.3e-10	1	1	0	0	0
REAC:R-HSA-2990846	SUMOylation	1.45e-10	1	1	1	0	0
REAC:R-HSA-3065679	SUMO is proteolytically processed	0.0438	1	0	0	0	0
REAC:R-HSA-3108232	SUMO E3 ligases SUMOylate target proteins	2.72e-10	1	1	1	0	0
REAC:R-HSA-3214815	HDACs deacetylate histones	1.54e-21	1	1	0	0	0
REAC:R-HSA-3214841	PKMTs methylate histone lysines	3.42e-24	1	1	0	0	0
REAC:R-HSA-3214842	HDMs demethylate histones	1.14e-27	1	1	0	0	0
REAC:R-HSA-3214847	HATs acetylate histones	5.98e-16	1	1	0	0	0
REAC:R-HSA-3214858	RMTs methylate histone arginines	2.2e-22	1	1	1	0	0
REAC:R-HSA-3247509	Chromatin modifying enzymes	3.47e-11	1	1	1	0	0
REAC:R-HSA-427359	SIRT1 negatively regulates rRNA expression	2.31e-23	1	1	0	0	0
REAC:R-HSA-427389	ERCC6 (CSB) and EHMT2 (G9a) positively regulate rRNA expression	8.09e-22	1	1	0	0	0
REAC:R-HSA-427413	NoRC negatively regulates rRNA expression	8.51e-19	1	1	0	0	0
REAC:R-HSA-4551638	SUMOylation of chromatin organization proteins	2.28e-11	1	1	1	0	0
REAC:R-HSA-4839726	Chromatin organization	3.47e-11	1	1	1	0	0
REAC:R-HSA-5250913	Positive epigenetic regulation of rRNA expression	1.31e-17	1	1	0	0	0
REAC:R-HSA-5250924	B-WICH complex positively regulates rRNA expression	1.43e-19	1	1	0	0	0
REAC:R-HSA-5250941	Negative epigenetic regulation of rRNA expression	1.98e-18	1	1	0	0	0
REAC:R-HSA-5334118	DNA methylation	5.26e-24	1	1	0	0	0
REAC:R-HSA-5578749	Transcriptional regulation by small RNAs	1.13e-18	1	1	0	0	0
REAC:R-HSA-5617472	Activation of anterior HOX genes in hindbrain development during early embryogenesis	8.96e-16	1	1	0	0	0
REAC:R-HSA-5619507	Activation of HOX genes during differentiation	8.96e-16	1	1	0	0	0
REAC:R-HSA-5625740	RHO GTPases activate PKNs	2.91e-20	1	1	0	0	0
REAC:R-HSA-5625886	Activated PKN1 stimulates transcription of AR (androgen receptor) regulated genes KLK2 and KLK3	1.43e-23	1	1	0	0	0
REAC:R-HSA-5693532	DNA Double-Strand Break Repair	3.55e-07	1	1	0	0	0
REAC:R-HSA-5693538	Homology Directed Repair	1.74e-06	1	1	0	0	0
REAC:R-HSA-5693565	Recruitment and ATM-mediated phosphorylation of repair and signaling proteins at DNA double strand breaks	1.16e-08	1	1	0	0	0
REAC:R-HSA-5693567	HDR through Homologous Recombination (HR) or Single Strand Annealing (SSA)	8.42e-07	1	1	0	0	0
REAC:R-HSA-5693571	Nonhomologous End-Joining (NHEJ)	1.68e-10	1	1	0	0	0
REAC:R-HSA-5693606	DNA Double Strand Break Response	1.39e-08	1	1	0	0	0
REAC:R-HSA-5693607	Processing of DNA double-strand break ends	5.08e-08	1	1	0	0	0
REAC:R-HSA-606279	Deposition of new CENPA-containing nucleosomes at the centromere	4.75e-09	1	1	0	0	0
REAC:R-HSA-68875	Mitotic Prophase	2.85e-19	1	1	1	0	0
REAC:R-HSA-68886	M Phase	7.87e-09	1	1	1	0	0
REAC:R-HSA-69473	G2/M DNA damage checkpoint	2.6e-07	1	1	0	0	0
REAC:R-HSA-69481	G2/M Checkpoints	0.000408	1	1	0	0	0
REAC:R-HSA-69620	Cell Cycle Checkpoints	0.0257	1	1	1	0	0
REAC:R-HSA-73728	RNA Polymerase I Promoter Opening	1.86e-24	1	1	0	0	0
REAC:R-HSA-73777	RNA Polymerase I Chain Elongation	1.03e-19	1	1	0	0	0
REAC:R-HSA-73854	RNA Polymerase I Promoter Clearance	2.93e-17	1	1	0	0	0
REAC:R-HSA-73864	RNA Polymerase I Transcription	4.93e-17	1	1	0	0	0
REAC:R-HSA-73886	Chromosome Maintenance	7.39e-07	1	1	0	0	0
REAC:R-HSA-73894	DNA Repair	0.00977	1	1	0	0	0
REAC:R-HSA-774815	Nucleosome assembly	4.75e-09	1	1	0	0	0
REAC:R-HSA-8873719	RAB geranylgeranylation	0.0101	1	1	0	0	0
REAC:R-HSA-8878171	Transcriptional regulation by RUNX1	1.11e-11	1	1	0	0	0
REAC:R-HSA-8936459	RUNX1 regulates genes involved in megakaryocyte differentiation and platelet function	1.07e-18	1	1	0	0	0
REAC:R-HSA-8939211	ESR-mediated signaling	7.11e-14	1	1	1	0	0
REAC:R-HSA-8939236	RUNX1 regulates transcription of genes involved in differentiation of HSCs	2.31e-15	1	1	0	0	0
REAC:R-HSA-8953897	Cellular responses to external stimuli	8.89e-11	1	1	1	0	0
REAC:R-HSA-8957322	Metabolism of steroids	0.04	1	0	1	0	0
REAC:R-HSA-9006931	Signaling by Nuclear Receptors	2.87e-13	1	1	1	0	0
REAC:R-HSA-9018519	Estrogen-dependent gene expression	2.43e-14	1	1	1	0	0
REAC:R-HSA-912446	Meiotic recombination	2.59e-21	1	1	0	0	0
REAC:R-HSA-977225	Amyloid fiber formation	1.95e-19	1	1	0	0	0
REAC:R-HSA-983231	Factors involved in megakaryocyte development and platelet production	5.07e-06	1	1	0	0	0

[truncated: 25 more sheets: Suppl Fig 1b, Suppl Fig 1c, Suppl Fig 1d-e, Suppl Fig 2a, Suppl Fig 2b, Suppl Fig 2c,e-f, Suppl Fig 2h, Suppl Fig 2j, Suppl Fig 2l, Suppl Fig 2m, Suppl Fig 2n, Suppl Fig 3a-c, Suppl Fig 3d, Suppl Fig 3e, Suppl Fig 3g, Suppl Fig 4A, Suppl Fig 8b-e, Suppl Fig 9a, Suppl Fig 9b, Suppl Fig 10a-c …]
